# Supplementary material for: Hexaaqua­magnesium dibromide 5-(pyridinium-3-yl)tetra­zol-1-ide
Source: Acta Crystallogr Sect E Struct Rep Online. 2010 Dec 24;67(Pt 1):m113. doi: 10.1107/S1600536810052992 (PMC3050346; doi:10.1107/S1600536810052992)
Supplement: Supplementary file 1 [file e-67-0m113-sup1.cif]

##############################################################################
###                                                                        ###
###        Electronic paper (Acta Crystallographica Section E)             ###
###                                                                        ###
##############################################################################
#                                                                            #
# This CIF contains the data in a paper accepted for publication in Acta     #
# Crystallographica Section E. It conforms to the requirements of Notes      #
# for Authors for Section E, and has been peer reviewed under the auspices   #
# of the IUCr Commission on Journals.                                        #
#                                                                            #
# Full details of the Crystallographic Information File format               #
# are given in the paper "The Crystallographic Information File (CIF):       #
# a New Standard Archive File for Crystallography" by S. R. Hall, F. H.      #
# Allen and I. D. Brown [Acta Cryst. (1991), A47, 655-685].                  #
#                                                                            #
# The current version of the core CIF dictionary is obtainable from          #
# ftp://ftp.iucr.org/pub/cif_core.dic. The current version number is 2.4.    #
#                                                                            #
# Software is freely available for graphical display of the structure(s) in  #
# this CIF.  For information consult the CIF home page http://www.iucr.org/  #
# cif/home.html                                                              #
#                                                                            #
# This file may be used for bona fide research purposes within the           #
# scientific community so long as proper attribution is given to the journal # 
# article from which it was obtained.                                        #
#                                                                            #
##############################################################################
                                             
data_I
_audit_creation_method     SHELXL-97
_chemical_name_systematic
;
Hexaaquamagnesium dibromide 5-(pyridinium-3-yl)tetrazol-1-ide
;
_chemical_name_common     ?
_chemical_formula_moiety     'H12 Mg O6 2+, 2(Br -), 2(C6 H5 N5)'
_chemical_formula_sum     'C12 H22 Br2 Mg N10 O6'
_chemical_formula_iupac     '[Mg (H2 O)6] Br2, 2C6 H5 N5'
_chemical_formula_weight     586.53
_chemical_melting_point     ?
_symmetry_cell_setting     triclinic
_symmetry_space_group_name_H-M     'P -1'
_symmetry_space_group_name_Hall     '-P 1'
loop_
    _symmetry_equiv_pos_as_xyz
    'x, y, z'
    '-x, -y, -z'
_cell_length_a     7.3439(15)
_cell_length_b     8.7786(18)
_cell_length_c     9.5863(19)
_cell_angle_alpha     94.04(3)
_cell_angle_beta     90.94(3)
_cell_angle_gamma     111.75(3)
_cell_volume     572.0(2)
_cell_formula_units_Z     1
_cell_measurement_reflns_used     2627
_cell_measurement_theta_min     3.10
_cell_measurement_theta_max     24.47
_cell_measurement_temperature     298(2)
_exptl_crystal_description     'Block'
_exptl_crystal_colour     'colourless'
_exptl_crystal_size_max     0.40
_exptl_crystal_size_mid     0.05
_exptl_crystal_size_min     0.05
_exptl_crystal_density_diffrn     1.703
_exptl_crystal_density_meas     ?
_exptl_crystal_density_method     'not measured'
_exptl_crystal_F_000     294
_exptl_absorpt_coefficient_mu     3.620
_exptl_absorpt_correction_type     multi-scan
_exptl_absorpt_process_details     '(CrystalClear; Rigaku, 2005)'
_exptl_absorpt_correction_T_min     0.89
_exptl_absorpt_correction_T_max     0.95
_diffrn_ambient_temperature     298(2)
_diffrn_radiation_type     MoK\a
_diffrn_radiation_wavelength     0.71073
_diffrn_radiation_source     'fine-focus sealed tube'
_diffrn_radiation_monochromator     graphite
_diffrn_measurement_device_type     'Rigaku SCXmini CCD'
_diffrn_measurement_method     \w
_diffrn_detector_area_resol_mean     13.6612
_diffrn_reflns_number     5933
_diffrn_reflns_av_R_equivalents     0.0396
_diffrn_reflns_av_sigmaI/netI     0.0497
_diffrn_reflns_theta_min     3.10
_diffrn_reflns_theta_max     27.47
_diffrn_reflns_theta_full     27.47
_diffrn_measured_fraction_theta_max     0.997
_diffrn_measured_fraction_theta_full     0.997
_diffrn_reflns_limit_h_min     -9
_diffrn_reflns_limit_h_max     9
_diffrn_reflns_limit_k_min     -11
_diffrn_reflns_limit_k_max     11
_diffrn_reflns_limit_l_min     -12
_diffrn_reflns_limit_l_max     12
_diffrn_standards_number     ?
_diffrn_standards_interval_count     ?
_diffrn_standards_interval_time     ?
_diffrn_standards_decay_%     ?
_reflns_number_total     2627
_reflns_number_gt     2172
_reflns_threshold_expression     I>2\s(I)
_refine_ls_structure_factor_coef     Fsqd
_refine_ls_matrix_type     full
_refine_ls_R_factor_all     0.0521
_refine_ls_R_factor_gt     0.0402
_refine_ls_wR_factor_gt     0.0921
_refine_ls_wR_factor_ref     0.0969
_refine_ls_goodness_of_fit_ref     1.088
_refine_ls_restrained_S_all     1.088
_refine_ls_number_reflns     2627
_refine_ls_number_parameters     142
_refine_ls_number_restraints     0
_refine_ls_hydrogen_treatment     constr
_refine_ls_weighting_scheme     calc
_refine_ls_weighting_details
         'calc w=1/[\s^2^(Fo^2^)+(0.0426P)^2^+0.1011P] where P=(Fo^2^+2Fc^2^)/3'
_atom_sites_solution_hydrogens     geom
_atom_sites_solution_primary     direct
_atom_sites_solution_secondary     difmap
_refine_ls_shift/su_max     0.001
_refine_ls_shift/su_mean     0.000
_refine_diff_density_max     0.318
_refine_diff_density_min     -0.519
_refine_ls_extinction_method     none
_refine_ls_extinction_coef     ?
loop_
    _atom_type_symbol
    _atom_type_description
    _atom_type_scat_dispersion_real
    _atom_type_scat_dispersion_imag
    _atom_type_scat_source
    'C' 'C' 0.0033 0.0016
                         'International Tables Vol C Tables 4.2.6.8 and 6.1.1.4'
    'Br' 'Br' -0.2901 2.4595
                         'International Tables Vol C Tables 4.2.6.8 and 6.1.1.4'
    'Mg' 'Mg' 0.0486 0.0363
                         'International Tables Vol C Tables 4.2.6.8 and 6.1.1.4'
    'N' 'N' 0.0061 0.0033
                         'International Tables Vol C Tables 4.2.6.8 and 6.1.1.4'
    'O' 'O' 0.0106 0.0060
                         'International Tables Vol C Tables 4.2.6.8 and 6.1.1.4'
    'H' 'H' 0.0000 0.0000
                         'International Tables Vol C Tables 4.2.6.8 and 6.1.1.4'
_computing_data_collection     'CrystalClear (Rigaku, 2005)'
_computing_cell_refinement     'CrystalClear (Rigaku, 2005)'
_computing_data_reduction     'CrystalClear (Rigaku, 2005)'
_computing_structure_solution     'SHELXTL (Sheldrick, 2008)'
_computing_structure_refinement     'SHELXTL (Sheldrick, 2008)'
_computing_molecular_graphics
                     'SHELXTL (Sheldrick, 2008) and DIAMOND (Brandenburg, 1999)'
_computing_publication_material     'SHELXTL (Sheldrick, 2008)'
loop_
    _atom_site_type_symbol
    _atom_site_label
    _atom_site_fract_x
    _atom_site_fract_y
    _atom_site_fract_z
    _atom_site_U_iso_or_equiv
    _atom_site_adp_type
    _atom_site_calc_flag
    _atom_site_refinement_flags
    _atom_site_occupancy
    _atom_site_disorder_assembly
    _atom_site_disorder_group
    N N4 0.3716(3) 0.6009(3) 0.6076(3) 0.0347(6) Uani d . 1 . .
    N N2 0.2637(3) 0.5318(3) 0.3932(2) 0.0315(5) Uani d . 1 . .
    C C6 0.1639(4) 0.4135(3) 0.4740(3) 0.0263(6) Uani d . 1 . .
    N N5 0.2266(3) 0.4528(3) 0.6073(2) 0.0328(5) Uani d . 1 . .
    C C2 0.0038(4) 0.2612(3) 0.4229(3) 0.0272(6) Uani d . 1 . .
    C C3 -0.1073(4) 0.1506(4) 0.5142(3) 0.0319(6) Uani d . 1 . .
    H H3 -0.0792 0.1730 0.6101 0.038 Uiso calc R 1 . .
    N N1 -0.1923(4) 0.0847(4) 0.2374(3) 0.0481(7) Uani d . 1 . .
    H H1A -0.2202 0.0642 0.1489 0.058 Uiso calc R 1 . .
    N N3 0.3947(3) 0.6479(3) 0.4800(3) 0.0360(6) Uani d . 1 . .
    C C1 -0.0427(5) 0.2234(4) 0.2822(3) 0.0398(7) Uani d . 1 . .
    H H1 0.0296 0.2941 0.2180 0.048 Uiso calc R 1 . .
    C C5 -0.3000(5) -0.0234(4) 0.3232(4) 0.0464(8) Uani d . 1 . .
    H H5 -0.4017 -0.1188 0.2873 0.056 Uiso calc R 1 . .
    C C4 -0.2598(4) 0.0073(4) 0.4639(4) 0.0408(7) Uani d . 1 . .
    H H4 -0.3335 -0.0668 0.5253 0.049 Uiso calc R 1 . .
    Mg Mg1 0.5000 0.5000 1.0000 0.0303(3) Uani d S 1 . .
    O O1W 0.2634(3) 0.3471(3) 0.8692(2) 0.0497(6) Uani d . 1 . .
    H H1WA 0.2453 0.3674 0.7906 0.075 Uiso d R 1 . .
    H H1WB 0.1806 0.2467 0.8849 0.075 Uiso d R 1 . .
    O O2W 0.5507(3) 0.6851(2) 0.8697(2) 0.0465(6) Uani d . 1 . .
    H H2WA 0.5117 0.6602 0.7829 0.070 Uiso d R 1 . .
    H H2WB 0.6098 0.7777 0.8780 0.070 Uiso d R 1 . .
    O O3W 0.3123(4) 0.5786(3) 1.1155(2) 0.0532(6) Uani d . 1 . .
    H H3WA 0.2760 0.6585 1.0834 0.080 Uiso d R 1 . .
    H H3WB 0.3030 0.5606 1.2130 0.080 Uiso d R 1 . .
    Br Br1 0.79518(5) 0.08632(4) 0.89951(3) 0.04481(14) Uani d . 1 . .
loop_
    _atom_site_aniso_label
    _atom_site_aniso_U_11
    _atom_site_aniso_U_22
    _atom_site_aniso_U_33
    _atom_site_aniso_U_12
    _atom_site_aniso_U_13
    _atom_site_aniso_U_23
    N4 0.0315(12) 0.0309(13) 0.0353(14) 0.0055(11) -0.0054(10) -0.0025(11)
    N2 0.0307(12) 0.0285(12) 0.0293(13) 0.0041(10) 0.0010(10) 0.0027(10)
    C6 0.0242(13) 0.0277(14) 0.0257(14) 0.0080(11) 0.0012(10) 0.0028(11)
    N5 0.0325(12) 0.0336(13) 0.0262(13) 0.0053(11) -0.0038(10) 0.0027(10)
    C2 0.0270(13) 0.0270(14) 0.0269(14) 0.0097(11) 0.0010(11) 0.0009(11)
    C3 0.0309(14) 0.0311(15) 0.0313(15) 0.0083(12) 0.0010(11) 0.0051(12)
    N1 0.0513(16) 0.0464(17) 0.0333(15) 0.0059(14) -0.0096(12) -0.0124(13)
    N3 0.0332(13) 0.0292(13) 0.0411(15) 0.0063(11) 0.0026(11) 0.0039(11)
    C1 0.0410(16) 0.0376(17) 0.0297(16) 0.0025(14) 0.0027(13) -0.0010(13)
    C5 0.0369(17) 0.0301(17) 0.061(2) 0.0016(14) -0.0041(16) -0.0084(16)
    C4 0.0344(16) 0.0307(16) 0.052(2) 0.0049(13) 0.0049(14) 0.0061(15)
    Mg1 0.0387(7) 0.0245(7) 0.0216(7) 0.0047(6) 0.0004(5) 0.0022(5)
    O1W 0.0520(13) 0.0454(14) 0.0302(12) -0.0069(11) -0.0088(10) 0.0073(10)
    O2W 0.0710(15) 0.0213(10) 0.0310(12) -0.0015(10) -0.0103(10) 0.0041(9)
    O3W 0.0792(17) 0.0629(17) 0.0342(13) 0.0432(15) 0.0173(12) 0.0161(12)
    Br1 0.0546(2) 0.03047(19) 0.0402(2) 0.00473(15) 0.00206(14) 0.00592(14)
loop_
    _geom_bond_atom_site_label_1
    _geom_bond_atom_site_label_2
    _geom_bond_site_symmetry_2
    _geom_bond_distance
    _geom_bond_publ_flag
    N4 N3 . 1.312(4) ?
    N4 N5 . 1.341(3) ?
    N2 N3 . 1.336(3) ?
    N2 C6 . 1.336(3) ?
    C6 N5 . 1.329(3) ?
    C6 C2 . 1.460(4) ?
    C2 C1 . 1.373(4) ?
    C2 C3 . 1.390(4) ?
    C3 C4 . 1.386(4) ?
    C3 H3 . 0.9300 ?
    N1 C5 . 1.333(4) ?
    N1 C1 . 1.339(4) ?
    N1 H1A . 0.8600 ?
    C1 H1 . 0.9300 ?
    C5 C4 . 1.363(5) ?
    C5 H5 . 0.9300 ?
    C4 H4 . 0.9300 ?
    Mg1 O2W 2_667 2.048(2) ?
    Mg1 O2W . 2.048(2) ?
    Mg1 O3W 2_667 2.061(2) ?
    Mg1 O3W . 2.061(2) ?
    Mg1 O1W . 2.087(2) ?
    Mg1 O1W 2_667 2.087(2) ?
    O1W H1WA . 0.8068 ?
    O1W H1WB . 0.8907 ?
    O2W H2WA . 0.8615 ?
    O2W H2WB . 0.7636 ?
    O3W H3WA . 0.9085 ?
    O3W H3WB . 0.9576 ?
loop_
    _geom_angle_atom_site_label_1
    _geom_angle_atom_site_label_2
    _geom_angle_atom_site_label_3
    _geom_angle_site_symmetry_1
    _geom_angle_site_symmetry_3
    _geom_angle
    _geom_angle_publ_flag
    N3 N4 N5 . . 110.0(2) ?
    N3 N2 C6 . . 105.2(2) ?
    N5 C6 N2 . . 111.4(2) ?
    N5 C6 C2 . . 124.2(2) ?
    N2 C6 C2 . . 124.4(2) ?
    C6 N5 N4 . . 104.5(2) ?
    C1 C2 C3 . . 117.8(3) ?
    C1 C2 C6 . . 120.7(3) ?
    C3 C2 C6 . . 121.5(3) ?
    C4 C3 C2 . . 120.7(3) ?
    C4 C3 H3 . . 119.6 ?
    C2 C3 H3 . . 119.6 ?
    C5 N1 C1 . . 123.3(3) ?
    C5 N1 H1A . . 118.3 ?
    C1 N1 H1A . . 118.3 ?
    N4 N3 N2 . . 108.8(2) ?
    N1 C1 C2 . . 119.9(3) ?
    N1 C1 H1 . . 120.1 ?
    C2 C1 H1 . . 120.1 ?
    N1 C5 C4 . . 119.4(3) ?
    N1 C5 H5 . . 120.3 ?
    C4 C5 H5 . . 120.3 ?
    C5 C4 C3 . . 119.0(3) ?
    C5 C4 H4 . . 120.5 ?
    C3 C4 H4 . . 120.5 ?
    O2W Mg1 O2W 2_667 . 180.0000(10)
                                   ?
    O2W Mg1 O3W 2_667 2_667 91.93(10) ?
    O2W Mg1 O3W . 2_667 88.07(10) ?
    O2W Mg1 O3W 2_667 . 88.07(10) ?
    O2W Mg1 O3W . . 91.93(10) ?
    O3W Mg1 O3W 2_667 . 180.0000(10)
                                   ?
    O2W Mg1 O1W 2_667 . 89.55(9) ?
    O2W Mg1 O1W . . 90.45(9) ?
    O3W Mg1 O1W 2_667 . 90.10(11) ?
    O3W Mg1 O1W . . 89.90(11) ?
    O2W Mg1 O1W 2_667 2_667 90.45(9) ?
    O2W Mg1 O1W . 2_667 89.55(9) ?
    O3W Mg1 O1W 2_667 2_667 89.90(11) ?
    O3W Mg1 O1W . 2_667 90.10(11) ?
    O1W Mg1 O1W . 2_667 180.0000(10)
                                   ?
    Mg1 O1W H1WA . . 122.5 ?
    Mg1 O1W H1WB . . 126.6 ?
    H1WA O1W H1WB . . 110.2 ?
    Mg1 O2W H2WA . . 119.0 ?
    Mg1 O2W H2WB . . 133.7 ?
    H2WA O2W H2WB . . 107.0 ?
    Mg1 O3W H3WA . . 118.6 ?
    Mg1 O3W H3WB . . 118.7 ?
    H3WA O3W H3WB . . 119.2 ?
loop_
    _geom_hbond_atom_site_label_D
    _geom_hbond_atom_site_label_H
    _geom_hbond_atom_site_label_A
    _geom_hbond_site_symmetry_A
    _geom_hbond_distance_DH
    _geom_hbond_distance_HA
    _geom_hbond_distance_DA
    _geom_hbond_angle_DHA
    _geom_hbond_publ_flag
    N1 H1A Br1 1_454 0.86 2.41 3.240(3) 161 y
    O1W H1WA N5 . 0.81 1.98 2.780(3) 171 y
    O1W H1WB Br1 1_455 0.89 2.66 3.382(3) 138 y
    O2W H2WA N4 . 0.86 1.89 2.738(3) 167 y
    O2W H2WB Br1 1_565 0.76 2.53 3.296(2) 178 y
    O3W H3WA Br1 2_667 0.91 2.48 3.328(2) 156 y
    O3W H3WB N2 1_556 0.96 1.78 2.730(3) 174 y
data_global
_journal_date_recd_electronic     2010-12-11
_journal_date_accepted     2010-12-17
_journal_name_full     'Acta Crystallographica, Section E'
_journal_year     2011
_journal_volume     67
_journal_issue      1
_journal_page_first     m113
_journal_page_last     m113
_journal_paper_category     QM
_journal_coeditor_code     HY2389
_publ_contact_author_name     'Jing Dai'
_publ_contact_author_address
;
Ordered Matter Science Research Center
College of Chemistry and Chemical Engineering
Southeast University
Nanjing 210096
People's Republic of China
;
_publ_contact_author_email     fudavid88@yahoo.com.cn
_publ_contact_author_fax     '862552090626'
_publ_contact_author_phone     '862552090626'
_publ_section_title
;
Hexaaquamagnesium dibromide 5-(pyridinium-3-yl)tetrazol-1-ide
;
loop_
    _publ_author_name
    _publ_author_footnote
    _publ_author_address
    'Jing Dai' .
;
Ordered Matter Science Research Center
College of Chemistry and Chemical Engineering
Southeast University
Nanjing 210096
People's Republic of China
;
    'Xin-Yuan Chen' .
;
Ordered Matter Science Research Center
College of Chemistry and Chemical Engineering
Southeast University
Nanjing 210096
People's Republic of China
;
