# Supplementary material for: Hexaaqua­magnesium dibromide 5-(pyridinium-3-yl)tetra­zol-1-ide
Source: Acta Crystallogr Sect E Struct Rep Online. 2010 Dec 24;67(Pt 1):m113. doi: 10.1107/S1600536810052992 (PMC3050346; doi:10.1107/S1600536810052992)
Supplement: Supplementary file 2 [file e-67-0m113-Isup2.hkl]

# 
# h,k,l, Fc-squared, Fo-squared, sigma(Fo-squared) and status flag 
# 
data_I
_shelx_title ' 3                      R =  New: P-1' 
_shelx_refln_list_code          4 
_shelx_F_calc_maximum      146.45 
_exptl_crystal_F_000       294.00 
_reflns_d_resolution_high  0.7703 
 
loop_ 
 _symmetry_equiv_pos_as_xyz 
 'x, y, z' 
 '-x, -y, -z' 
 
_cell_length_a     7.3439 
_cell_length_b     8.7786 
_cell_length_c     9.5863 
_cell_angle_alpha  94.040 
_cell_angle_beta   90.940 
_cell_angle_gamma 111.750 
 
_shelx_F_squared_multiplier     1.000 
 
loop_ 
 _refln_index_h 
 _refln_index_k 
 _refln_index_l 
 _refln_F_squared_calc 
 _refln_F_squared_meas 
 _refln_F_squared_sigma 
 _refln_observed_status 
   2   0   0     5927.56     5434.73    118.42 o 
   3   0   0      666.84      713.52     16.08 o 
   4   0   0     1057.90     1093.43     29.56 o 
   5   0   0      567.77      606.72     21.47 o 
   6   0   0        1.98       14.65      4.84 o 
   7   0   0       82.32       81.62      8.04 o 
   8   0   0        1.51        4.40      4.47 o 
  -9   1   0       54.55       27.04      9.57 o 
  -8   1   0       29.71       32.36      4.64 o 
  -7   1   0       41.16       49.09      4.52 o 
  -6   1   0      204.92      209.67      8.22 o 
  -5   1   0      590.54      606.15     20.36 o 
  -4   1   0      111.96      117.24      3.62 o 
  -3   1   0      744.60      859.42     22.20 o 
  -2   1   0     2738.90     2606.56     34.57 o 
  -1   1   0      147.80      155.23      3.95 o 
   1   1   0     6945.19     5634.83    209.87 o 
   2   1   0      358.20      355.32      7.76 o 
   3   1   0      702.47      662.17     16.62 o 
   4   1   0        4.91       17.46      6.86 o 
   5   1   0      222.87      234.66      8.46 o 
   6   1   0      189.59      204.46      9.00 o 
   7   1   0       34.73       35.77      4.07 o 
   8   1   0      113.97      123.58     21.63 o 
  -9   2   0        2.63        9.78      7.18 o 
  -8   2   0       32.84       27.02     11.39 o 
  -7   2   0      232.10      244.44     12.25 o 
  -6   2   0      115.21      110.40      5.87 o 
  -5   2   0      126.45      121.21      4.99 o 
  -4   2   0     3365.88     3418.14     71.65 o 
  -3   2   0       84.58       94.57      2.80 o 
  -2   2   0    21447.95    17584.52    513.92 o 
  -1   2   0     6097.86     5098.05     54.13 o 
   0   2   0     3003.70     2443.43    110.67 o 
   1   2   0     2046.33     2156.51     83.46 o 
   2   2   0        0.20        3.27      4.21 o 
   3   2   0     2434.21     2518.38     72.13 o 
   4   2   0      291.39      293.03     12.20 o 
   5   2   0      120.50      124.04      8.17 o 
   6   2   0      119.28      127.99     10.71 o 
   7   2   0        0.64        3.87      3.30 o 
   8   2   0       35.22       38.76      8.53 o 
  -9   3   0        5.54       17.57      5.87 o 
  -8   3   0       35.37       27.48      5.61 o 
  -7   3   0       19.55       16.13      2.48 o 
  -6   3   0      421.24      433.95     11.43 o 
  -5   3   0       39.95       42.14      1.90 o 
  -4   3   0      567.26      547.04      8.68 o 
  -3   3   0     1559.55     1729.20     44.59 o 
  -2   3   0      158.45      144.63      3.61 o 
  -1   3   0     7865.73     6073.82    274.98 o 
   0   3   0      173.72      220.98     15.61 o 
   1   3   0     1611.31     1458.70     33.88 o 
   2   3   0        7.74        9.04      4.42 o 
   3   3   0       37.39       38.64      3.52 o 
   4   3   0      668.78      685.96     24.43 o 
   5   3   0       18.31       27.44      4.95 o 
   6   3   0      109.61       99.28      9.48 o 
   7   3   0       33.26       41.31     13.21 o 
  -9   4   0        8.87        1.51      5.10 o 
  -8   4   0       93.77      106.21     11.62 o 
  -7   4   0       11.77       15.50      4.62 o 
  -6   4   0      390.55      424.18     18.86 o 
  -5   4   0      247.71      253.82     11.10 o 
  -4   4   0     3666.81     3837.72    128.19 o 
  -3   4   0     1856.95     1674.13     59.34 o 
  -2   4   0       54.40       48.56      1.61 o 
  -1   4   0      702.55      674.49     17.11 o 
   0   4   0      578.08      583.34     13.04 o 
   1   4   0      474.30      533.54     11.84 o 
   2   4   0     2561.46     2606.24     83.19 o 
   3   4   0       35.73       35.90      4.58 o 
   4   4   0      206.96      203.92     11.63 o 
   5   4   0      262.34      275.18     14.83 o 
   6   4   0      232.33      248.43     17.34 o 
   7   4   0       63.26       90.06     20.59 o 
  -9   5   0       14.69       10.82      5.94 o 
  -8   5   0       11.47        8.87      5.46 o 
  -7   5   0       39.65       39.89      7.23 o 
  -6   5   0       30.14       47.21     23.97 o 
  -5   5   0      702.39      717.14     26.95 o 
  -4   5   0      290.47      298.29     11.83 o 
  -3   5   0     3549.72     3471.54     60.03 o 
  -2   5   0       77.02       70.17      2.77 o 
  -1   5   0      407.31      425.98     25.74 o 
   0   5   0     1113.48     1110.83     26.90 o 
   1   5   0      203.94      221.49      7.46 o 
   2   5   0      289.12      300.40      9.65 o 
   3   5   0      194.81      193.81     10.51 o 
   4   5   0      362.45      330.82     12.62 o 
   5   5   0       32.41       31.13      5.87 o 
   6   5   0        0.76       -0.42      6.45 o 
  -9   6   0       24.15       22.17      6.02 o 
  -8   6   0       59.90       66.44      9.58 o 
  -7   6   0       64.76       81.69      8.69 o 
  -6   6   0      311.22      295.26     14.97 o 
  -5   6   0      907.64      896.03     33.93 o 
  -4   6   0        5.60        7.31      3.12 o 
  -3   6   0        5.99       10.55      4.47 o 
  -2   6   0     1284.46     1205.08     28.10 o 
  -1   6   0      361.96      418.37     21.00 o 
   0   6   0      598.72      611.49     18.38 o 
   1   6   0      600.57      562.02     17.10 o 
   2   6   0      330.36      348.29     12.65 o 
   3   6   0      374.28      395.15     18.92 o 
   4   6   0       16.38       23.91      4.77 o 
   5   6   0      327.45      397.28     41.29 o 
  -9   7   0        1.84        5.46      5.25 o 
  -8   7   0        8.84       11.44      5.29 o 
  -7   7   0      202.14      174.65     14.56 o 
  -6   7   0       74.99       74.31      8.20 o 
  -5   7   0      169.19      161.44     11.18 o 
  -4   7   0      462.03      460.17     22.02 o 
  -3   7   0      114.43       96.71      7.55 o 
  -2   7   0      143.94      131.82     10.58 o 
  -1   7   0      396.60      386.91     38.98 o 
   0   7   0      409.58      456.36     16.03 o 
   1   7   0      318.77      312.60     26.62 o 
   2   7   0       49.68       49.61      5.98 o 
   3   7   0      269.61      346.51     80.03 o 
   4   7   0        2.12        3.74      7.38 o 
  -8   8   0       48.72       37.77      7.80 o 
  -7   8   0       64.53       47.24      6.95 o 
  -6   8   0      120.92      130.36     11.70 o 
  -5   8   0       10.99        6.44      4.26 o 
  -4   8   0      239.04      232.82     18.98 o 
  -3   8   0       16.88       17.75      2.37 o 
  -2   8   0      522.22      549.37     35.02 o 
  -1   8   0      307.61      284.59     13.59 o 
   0   8   0       19.65       28.55      5.41 o 
   1   8   0      378.85      417.26     29.07 o 
   2   8   0        2.66        0.61      3.44 o 
   3   8   0      203.32      246.48     29.85 o 
  -8   9   0       51.20       65.65     18.72 o 
  -7   9   0       30.00       30.67      7.54 o 
  -6   9   0       23.15       28.31      7.16 o 
  -5   9   0       12.76       25.40      6.34 o 
  -4   9   0       20.84       24.31      9.41 o 
  -3   9   0      198.19      216.42     18.25 o 
  -2   9   0        3.25        1.59      4.20 o 
  -1   9   0      292.77      283.46     12.40 o 
   0   9   0       24.06       23.43      3.42 o 
   1   9   0      147.72      139.71     15.01 o 
   2   9   0      153.53      138.63     16.64 o 
  -7  10   0       11.07       12.83      6.02 o 
  -6  10   0       59.92       58.90      9.15 o 
  -5  10   0       17.65       34.72      6.96 o 
  -4  10   0       49.66       58.65     20.96 o 
  -3  10   0      240.64      278.13     21.72 o 
  -2  10   0        0.39        4.11      4.65 o 
  -1  10   0      111.60      115.16     10.17 o 
   0  10   0       80.36       66.35     11.75 o 
   1  10   0      174.68      191.98     19.86 o 
  -5  11   0       73.59       78.47     12.45 o 
  -4  11   0       16.16        8.83      6.21 o 
  -3  11   0       13.18       15.66      6.39 o 
  -2  11   0      126.24      120.02     20.80 o 
   2 -11   1      120.68      125.49     25.27 o 
   3 -11   1       63.44       71.01     18.36 o 
   4 -11   1        7.40        2.14      6.14 o 
   5 -11   1       53.94       62.13     12.26 o 
  -1 -10   1        0.22        5.10      5.72 o 
   0 -10   1      298.55      255.97     20.33 o 
   1 -10   1        8.30        7.44      3.15 o 
   2 -10   1        8.80        6.44      5.98 o 
   3 -10   1      134.64      166.16     14.48 o 
   4 -10   1       18.67       19.31     14.04 o 
   5 -10   1       83.82       92.42     11.59 o 
   6 -10   1        5.51        7.36      6.06 o 
   7 -10   1       40.45       43.41      8.04 o 
  -2  -9   1      167.66      194.79     25.69 o 
  -1  -9   1       52.56       65.82      8.17 o 
   0  -9   1       19.98       35.24      6.16 o 
   1  -9   1      700.33      697.11     42.33 o 
   2  -9   1       18.76       24.69      6.24 o 
   3  -9   1      163.54      172.80     13.21 o 
   4  -9   1       63.88       58.23      7.50 o 
   5  -9   1      107.60      112.54     10.72 o 
   6  -9   1       68.48       60.71      8.26 o 
   7  -9   1        1.08       -3.53      5.13 o 
   8  -9   1        7.87       17.29      7.31 o 
  -3  -8   1        1.97        7.18      4.73 o 
  -2  -8   1      181.25      188.58     14.04 o 
  -1  -8   1      292.36      292.42     11.80 o 
   0  -8   1        8.13        3.41      2.79 o 
   1  -8   1      291.75      326.69     13.67 o 
   2  -8   1       18.62       16.21      4.96 o 
   3  -8   1      367.45      412.13     23.05 o 
   4  -8   1       68.14       77.36      7.83 o 
   5  -8   1       32.69       33.69      5.72 o 
   6  -8   1       77.46       91.71     11.10 o 
   7  -8   1       17.36        7.07      4.96 o 
   8  -8   1       26.47       26.77      6.49 o 
  -4  -7   1       23.70       29.25      5.29 o 
  -3  -7   1      248.21      264.07     17.85 o 
  -2  -7   1        4.31       10.41      6.40 o 
  -1  -7   1      846.62      801.89     75.27 o 
   0  -7   1      588.48      578.34     31.74 o 
   1  -7   1      247.94      262.08     11.43 o 
   2  -7   1      635.76      704.89     20.58 o 
   3  -7   1       23.20       23.12      2.83 o 
   4  -7   1      942.10      893.69     40.87 o 
   5  -7   1        1.72        4.04      3.52 o 
   6  -7   1       24.32       22.52      4.63 o 
   7  -7   1       16.07       13.20      4.52 o 
   8  -7   1       41.97       44.62     10.14 o 
   9  -7   1        6.28       12.86      5.94 o 
  -5  -6   1       43.23       37.13      6.59 o 
  -4  -6   1       42.85       48.61      6.50 o 
  -3  -6   1      455.10      475.71     23.12 o 
  -2  -6   1      259.78      263.37     14.13 o 
  -1  -6   1      726.55      731.04     28.73 o 
   0  -6   1      228.43      221.75     22.08 o 
   1  -6   1      281.96      329.42     33.33 o 
   2  -6   1     1060.56     1129.10     57.38 o 
   3  -6   1      130.36      124.37      5.98 o 
   4  -6   1       80.45       79.96      7.70 o 
   5  -6   1       57.30       65.94      7.33 o 
   6  -6   1      248.20      236.50     17.73 o 
   7  -6   1       22.99       29.23      6.10 o 
   8  -6   1       12.09       16.66      6.03 o 
   9  -6   1       30.88       25.40      7.75 o 
  -6  -5   1       11.37       18.65      5.44 o 
  -5  -5   1      180.78      185.24     13.37 o 
  -4  -5   1      100.90      112.33      9.89 o 
  -3  -5   1      818.83      781.48     41.79 o 
  -2  -5   1      605.18      610.02     16.81 o 
  -1  -5   1      126.05      151.20      7.24 o 
   0  -5   1     2951.77     2824.20    105.70 o 
   1  -5   1        4.01       16.81      1.86 o 
   2  -5   1      832.62      806.46     29.62 o 
   3  -5   1     1008.40     1007.90     28.43 o 
   4  -5   1      186.51      178.82      8.68 o 
   5  -5   1       67.02       80.28      6.22 o 
   6  -5   1        1.14        8.41      7.59 o 
   7  -5   1      172.95      165.76     11.25 o 
   8  -5   1       13.30       13.21      4.59 o 
   9  -5   1        7.40        4.15      4.40 o 
  -7  -4   1        1.84       15.29      9.57 o 
  -6  -4   1       24.61       28.86      5.91 o 
  -5  -4   1      240.09      242.30     13.55 o 
  -4  -4   1      433.25      432.86     13.36 o 
  -3  -4   1       12.33       14.25      2.87 o 
  -2  -4   1     2334.36     2289.48     55.93 o 
  -1  -4   1      342.59      345.25     29.37 o 
   0  -4   1      798.65      810.99     73.39 o 
   1  -4   1     1282.76     1318.94     33.13 o 
   2  -4   1     1425.54     1430.22     22.24 o 
   3  -4   1      127.88      110.20      4.86 o 
   4  -4   1      325.10      356.70     13.48 o 
   5  -4   1      382.42      387.45     15.78 o 
   6  -4   1       28.00       27.11      4.56 o 
   7  -4   1       49.64       47.54      7.31 o 
   8  -4   1       64.55       63.46     11.18 o 
   9  -4   1       10.57       24.84     16.74 o 
  -7  -3   1      165.16      162.35     15.24 o 
  -6  -3   1       66.11       72.61      8.92 o 
  -5  -3   1       74.08       74.83      5.70 o 
  -4  -3   1     1678.16     1656.22     43.34 o 
  -3  -3   1       20.36       25.30      2.34 o 
  -2  -3   1     1343.63     1419.82     29.45 o 
  -1  -3   1     1142.21     1123.36     19.23 o 
   0  -3   1     2335.35     2415.23     55.12 o 
   1  -3   1      845.94      810.77     11.33 o 
   2  -3   1      324.16      303.05      7.43 o 
   3  -3   1      125.34      119.08      4.40 o 
   4  -3   1      260.79      236.44      4.79 o 
   5  -3   1      174.79      175.48      3.98 o 
   6  -3   1      442.32      456.18     21.06 o 
   7  -3   1       40.41       33.60      5.06 o 
   8  -3   1       50.25       52.56      9.31 o 
   9  -3   1       26.60       26.56     11.49 o 
  -8  -2   1        0.77       -3.47      7.33 o 
  -7  -2   1        0.61       -0.30      8.42 o 
  -6  -2   1      514.15      514.07     33.80 o 
  -5  -2   1       14.41       15.24      2.17 o 
  -4  -2   1      302.97      292.11     18.37 o 
  -3  -2   1      287.27      284.86     16.52 o 
  -2  -2   1      285.84      270.00      4.58 o 
  -1  -2   1     3798.13     3540.61     55.65 o 
   0  -2   1       36.31       33.01      3.17 o 
   1  -2   1     1226.20     1245.15     36.01 o 
   2  -2   1      209.12      232.38      3.45 o 
   3  -2   1      958.56      987.76     24.82 o 
   4  -2   1      942.52     1049.11     94.71 o 
   5  -2   1      222.50      255.06     21.46 o 
   6  -2   1      190.03      217.76     20.61 o 
   7  -2   1        3.69        3.98      2.79 o 
   8  -2   1       12.83        9.26      4.99 o 
   9  -2   1        7.25       12.38      5.07 o 
  -8  -1   1       85.29       97.27     11.55 o 
  -7  -1   1        2.27        5.71      3.90 o 
  -6  -1   1      433.09      466.04     15.33 o 
  -5  -1   1      801.89      844.40     22.41 o 
  -4  -1   1     1076.80     1134.20     39.29 o 
  -3  -1   1     2089.34     2122.85     40.32 o 
  -2  -1   1     1470.01     1514.97     21.58 o 
  -1  -1   1     1586.59     1628.68     12.04 o 
   0  -1   1      970.26      977.94     18.82 o 
   1  -1   1       83.13       66.75      1.76 o 
   2  -1   1     1513.82     1609.26     21.05 o 
   3  -1   1      413.49      476.25     45.80 o 
   4  -1   1      496.59      522.44     14.79 o 
   5  -1   1     1221.08     1288.57     33.41 o 
   6  -1   1      327.76      334.72     28.91 o 
   7  -1   1      115.69      144.50      8.81 o 
   8  -1   1       20.79       20.35      5.38 o 
   9  -1   1        6.83        1.98      5.72 o 
  -8   0   1      123.26      129.26     12.26 o 
  -7   0   1       89.91       70.39     11.81 o 
  -6   0   1      117.90      115.81     11.80 o 
  -5   0   1       63.79       66.62      5.82 o 
  -4   0   1       16.43       12.70      2.27 o 
  -3   0   1     1835.12     1840.47     42.43 o 
  -2   0   1      235.35      234.75      6.44 o 
  -1   0   1       78.52       69.81      1.17 o 
   1   0   1      670.11      713.72      9.60 o 
   2   0   1      700.18      752.37     57.91 o 
   3   0   1     1118.25     1134.72     23.87 o 
   4   0   1     1520.29     1541.63     46.39 o 
   5   0   1       43.53       46.79      5.47 o 
   6   0   1       14.38       22.44      3.49 o 
   7   0   1      191.79      200.77     13.62 o 
   8   0   1       18.98       25.19      6.69 o 
  -9   1   1        8.30        2.81      8.01 o 
  -8   1   1       60.56       64.84      5.82 o 
  -7   1   1      331.45      330.77     12.72 o 
  -6   1   1        4.73       12.99      4.19 o 
  -5   1   1     1490.59     1510.49     36.54 o 
  -4   1   1       18.12       21.67      2.07 o 
  -3   1   1      182.41      180.66      4.02 o 
  -2   1   1     7772.69     6337.36     98.93 o 
  -1   1   1      346.47      382.09      6.64 o 
   0   1   1     1567.11     1716.54     17.67 o 
   1   1   1      451.25      429.92     23.94 o 
   2   1   1     4776.23     4334.02     79.92 o 
   3   1   1     1722.88     1886.59     43.48 o 
   4   1   1       74.57       64.46      3.55 o 
   5   1   1      781.71      768.72     22.93 o 
   6   1   1       54.24       56.55      4.84 o 
   7   1   1        4.54        2.55      2.72 o 
   8   1   1        1.28       -0.85      3.50 o 
  -9   2   1       33.35       60.22     16.22 o 
  -8   2   1        0.11       -2.19      2.67 o 
  -7   2   1      106.98      113.51      6.07 o 
  -6   2   1        1.30       -0.10      1.85 o 
  -5   2   1      233.11      254.87      6.90 o 
  -4   2   1      705.84      721.67     13.54 o 
  -3   2   1      423.67      371.56     12.69 o 
  -2   2   1     2541.82     2664.16     37.75 o 
  -1   2   1      636.52      754.11     11.21 o 
   0   2   1      426.86      455.13      5.90 o 
   1   2   1     1544.20     1654.39     80.00 o 
   2   2   1        4.62        7.57      1.18 o 
   3   2   1      956.46      927.11     29.11 o 
   4   2   1      323.45      355.64     10.50 o 
   5   2   1      377.32      374.50     12.94 o 
   6   2   1      333.22      368.10     19.23 o 
   7   2   1       94.63      104.07     18.67 o 
   8   2   1       20.01       22.57      7.28 o 
  -9   3   1      113.27      101.92     20.70 o 
  -8   3   1        1.02        9.84      4.53 o 
  -7   3   1       77.82       74.29      4.76 o 
  -6   3   1      228.25      240.01     11.88 o 
  -5   3   1       23.67       21.88      1.63 o 
  -4   3   1     1379.19     1402.83     24.38 o 
  -3   3   1     1513.99     1539.02     22.97 o 
  -2   3   1     2976.25     3033.20     90.20 o 
  -1   3   1     1496.97     1542.88     30.61 o 
   0   3   1     2105.71     2039.15    124.67 o 
   1   3   1     5957.65     5877.96    132.09 o 
   2   3   1        8.12        9.35      1.54 o 
   3   3   1     1456.30     1456.56     35.09 o 
   4   3   1        4.77        9.86      2.21 o 
   5   3   1       54.03       70.18      5.29 o 
   6   3   1        3.98       -1.76      2.69 o 
   7   3   1       13.41        8.42      5.93 o 
  -9   4   1        0.37        2.28      5.77 o 
  -8   4   1       54.58       57.89      6.94 o 
  -7   4   1      108.93      113.76      9.92 o 
  -6   4   1      116.62      130.78      9.54 o 
  -5   4   1       14.04       17.42      1.28 o 
  -4   4   1       98.79      133.22      6.37 o 
  -3   4   1       92.45       88.08      5.41 o 
  -2   4   1       31.01       21.48      1.11 o 
  -1   4   1     1371.34     1201.71     67.19 o 
   0   4   1      115.21      131.36      5.49 o 
   1   4   1      377.15      349.85      8.01 o 
   2   4   1     1417.36     1442.25     33.82 o 
   3   4   1      316.75      308.66     10.52 o 
   4   4   1      560.24      641.23     37.54 o 
   5   4   1        0.53        0.64      2.47 o 
   6   4   1      172.32      216.94     26.21 o 
  -9   5   1       26.63       25.15      7.43 o 
  -8   5   1       12.42       32.69     17.37 o 
  -7   5   1       34.41       26.79      5.46 o 
  -6   5   1      299.55      334.73     17.83 o 
  -5   5   1      366.96      357.11     15.87 o 
  -4   5   1      162.97      155.81      6.62 o 
  -3   5   1      888.23      934.55     19.64 o 
  -2   5   1       30.84       31.37      2.71 o 
  -1   5   1     2527.51     2631.50     61.95 o 
   0   5   1     1210.08     1181.84    110.08 o 
   1   5   1     1575.66     1689.48     58.19 o 
   2   5   1      127.62      132.79     10.88 o 
   3   5   1       45.18       44.39      3.79 o 
   4   5   1      317.79      349.67     33.56 o 
   5   5   1        6.95       15.81      8.53 o 
   6   5   1       18.92       13.00      6.86 o 
  -9   6   1        0.05        4.09      4.96 o 
  -8   6   1       28.19       27.76      7.31 o 
  -7   6   1       21.95       26.77      5.84 o 
  -6   6   1      158.30      174.82     13.31 o 
  -5   6   1      195.16      213.05     12.30 o 
  -4   6   1        1.59        3.03      3.17 o 
  -3   6   1      532.35      546.81     30.55 o 
  -2   6   1      710.65      730.98     18.65 o 
  -1   6   1      679.68      697.99     21.95 o 
   0   6   1      484.22      465.41     14.04 o 
   1   6   1        7.08       10.94      2.40 o 
   2   6   1     1132.22     1154.50     72.39 o 
   3   6   1        6.94       15.97      3.22 o 
   4   6   1       20.30       25.84      5.82 o 
   5   6   1       74.59       60.22     10.82 o 
  -9   7   1        5.86       10.07      5.63 o 
  -8   7   1       17.50       23.78      8.11 o 
  -7   7   1      128.07      139.73     13.86 o 
  -6   7   1       46.27       47.38      6.36 o 
  -5   7   1       47.39       44.69      6.25 o 
  -4   7   1      143.43      140.83      8.71 o 
  -3   7   1      831.69      779.05     42.48 o 
  -2   7   1      346.94      324.02     11.13 o 
  -1   7   1        1.67       -0.34      2.05 o 
   0   7   1      697.48      683.00     26.16 o 
   1   7   1      105.98       89.57      5.53 o 
   2   7   1       74.22       75.74      5.12 o 
   3   7   1      333.28      301.10     19.47 o 
   4   7   1       32.26       38.38     11.13 o 
  -8   8   1       60.54       43.24      7.68 o 
  -7   8   1        1.01        0.03      3.85 o 
  -6   8   1      128.30      133.27     12.53 o 
  -5   8   1      210.62      207.64     32.14 o 
  -4   8   1      196.12      203.38     19.66 o 
  -3   8   1        3.19        7.05      4.12 o 
  -2   8   1      801.97      804.94     27.02 o 
  -1   8   1        1.21        2.91      2.31 o 
   0   8   1      397.78      427.48     15.94 o 
   1   8   1       75.32       81.01      7.12 o 
   2   8   1       20.94       29.49      5.63 o 
   3   8   1       66.20       58.66     11.02 o 
  -8   9   1        0.47        0.52      4.89 o 
  -7   9   1       20.19       33.49      8.73 o 
  -6   9   1       13.90       15.31      5.42 o 
  -5   9   1       21.18       18.68      8.42 o 
  -4   9   1      291.17      289.82     19.17 o 
  -3   9   1        2.92        3.36      6.29 o 
  -2   9   1      106.59      111.84      8.03 o 
  -1   9   1      247.22      227.54     10.50 o 
   0   9   1        5.79       16.17      5.48 o 
   1   9   1      246.52      244.96     17.04 o 
   2   9   1       10.92       10.71      6.66 o 
  -7  10   1        1.76       10.51      5.80 o 
  -6  10   1       78.45       68.77     10.30 o 
  -5  10   1       11.23       11.97     14.14 o 
  -4  10   1       82.23      103.85     21.22 o 
  -3  10   1       61.37       73.83      9.43 o 
  -2  10   1       75.65       50.73     11.86 o 
  -1  10   1       81.46       74.40      8.21 o 
   0  10   1       18.66       11.54      4.55 o 
  -5  11   1       26.55       26.76      8.19 o 
  -4  11   1       32.11       35.99      8.68 o 
  -3  11   1       86.23      101.92     17.47 o 
  -2  11   1       11.85       18.41     11.34 o 
   2 -11   2      192.24      180.34     23.61 o 
   3 -11   2      125.11      123.79     14.73 o 
   4 -11   2      157.38      168.94     18.43 o 
   5 -11   2       15.15       10.96      8.63 o 
  -1 -10   2       42.79       43.86      8.05 o 
   0 -10   2      134.05      153.09     14.61 o 
   1 -10   2       70.06       64.95      8.44 o 
   2 -10   2       22.29       31.87      6.99 o 
   3 -10   2       69.94       80.82     11.85 o 
   4 -10   2       83.47      103.15     13.22 o 
   5 -10   2       31.13       34.54      8.90 o 
   6 -10   2        6.93        3.70      5.93 o 
   7 -10   2       17.30       18.07      6.94 o 
  -2  -9   2      319.03      316.64     23.71 o 
  -1  -9   2       50.72       40.40      7.31 o 
   0  -9   2      203.18      210.54      9.79 o 
   1  -9   2        1.09        6.25      4.97 o 
   2  -9   2      751.61      797.33     41.48 o 
   3  -9   2       67.60       84.24      8.58 o 
   4  -9   2        8.70       23.49      6.17 o 
   5  -9   2       94.68       90.70      9.84 o 
   6  -9   2        0.12        0.16      3.24 o 
   7  -9   2       22.19       19.17      7.00 o 
   8  -9   2       25.54       14.72     14.56 o 
  -3  -8   2       23.18       11.78      5.52 o 
  -2  -8   2       97.40      112.95     10.72 o 
  -1  -8   2       77.99       92.48      5.72 o 
   0  -8   2      290.07      305.68     12.27 o 
   1  -8   2      276.83      274.81     12.06 o 
   2  -8   2       28.45       43.40      3.43 o 
   3  -8   2      461.62      458.78     23.39 o 
   4  -8   2       29.84       23.56     11.60 o 
   5  -8   2       54.64       56.58      6.87 o 
   6  -8   2       50.85       53.77      7.52 o 
   7  -8   2        6.90        8.22      6.86 o 
   8  -8   2        5.86        4.88      7.70 o 
  -4  -7   2      220.44      215.14     18.01 o 
  -3  -7   2       16.63       12.31      6.81 o 
  -2  -7   2      533.69      543.70     44.15 o 
  -1  -7   2        6.59        5.46      2.31 o 
   0  -7   2      712.85      695.90     21.59 o 
   1  -7   2      415.83      448.81     14.70 o 
   2  -7   2        4.63       14.38      3.22 o 
   3  -7   2      124.49      139.49      9.04 o 
   4  -7   2      187.53      192.45     10.87 o 
   5  -7   2       75.38       85.27      7.81 o 
   6  -7   2      168.29      175.36     13.03 o 
   7  -7   2       12.93       16.25      7.18 o 
   8  -7   2       32.28       35.88      7.25 o 
   9  -7   2        0.14        2.84      7.54 o 
  -5  -6   2       51.02       61.18      8.29 o 
  -4  -6   2       59.48       53.65      8.11 o 
  -3  -6   2      208.45      221.08     13.78 o 
  -2  -6   2       21.50       16.01      3.04 o 
  -1  -6   2     1119.09     1071.66     60.00 o 
   0  -6   2       65.91       76.64      4.43 o 
   1  -6   2      963.26     1027.11     61.75 o 
   2  -6   2      936.01      924.41     36.24 o 
   3  -6   2      285.80      260.52     14.02 o 
   4  -6   2      199.48      201.96     11.06 o 
   5  -6   2       45.24       46.12      5.34 o 
   6  -6   2      197.93      186.51     14.09 o 
   7  -6   2        4.32        1.13     10.04 o 
   8  -6   2       20.71       30.31      8.53 o 
   9  -6   2       10.87       19.24      5.59 o 
  -6  -5   2      185.28      193.01     15.29 o 
  -5  -5   2       77.08       79.02      8.75 o 
  -4  -5   2      236.46      224.00     15.65 o 
  -3  -5   2      128.60      130.98      9.86 o 
  -2  -5   2      744.30      728.85     29.73 o 
  -1  -5   2      583.79      567.92     41.97 o 
   0  -5   2      396.55      397.72      9.84 o 
   1  -5   2      430.66      336.05     24.51 o 
   2  -5   2      154.66      181.63     26.26 o 
   3  -5   2      123.79       99.51      6.18 o 
   4  -5   2     1395.55     1469.94     87.67 o 
   5  -5   2       21.81       24.83      4.58 o 
   6  -5   2        9.52       15.88      4.07 o 
   7  -5   2       90.19       94.54      9.17 o 
   8  -5   2        3.88        4.38      6.97 o 
   9  -5   2       42.72       42.62      7.73 o 
  -7  -4   2       37.83       51.61      7.92 o 
  -6  -4   2        0.49       -1.10      3.70 o 
  -5  -4   2      213.80      196.81     12.36 o 
  -4  -4   2        3.54       12.51      4.40 o 
  -3  -4   2      328.17      291.75     28.80 o 
  -2  -4   2     1212.02     1154.48     48.15 o 
  -1  -4   2     1082.65     1035.05     19.79 o 
   0  -4   2     1099.23     1175.69     22.32 o 
   1  -4   2      748.23      803.53     20.46 o 
   2  -4   2     2319.71     2347.83     44.58 o 
   3  -4   2      310.03      337.47      5.17 o 
   4  -4   2      109.11       96.31      5.47 o 
   5  -4   2      856.71      862.16     33.53 o 
   6  -4   2      147.24      141.58      8.63 o 
   7  -4   2       72.77       80.05      7.75 o 
   8  -4   2        1.53        3.22      8.68 o 
   9  -4   2       12.90        1.86      5.62 o 
  -7  -3   2       93.17       74.83      9.39 o 
  -6  -3   2       36.75       39.40      5.80 o 
  -5  -3   2        8.47        8.82      4.40 o 
  -4  -3   2       14.30       23.07      4.43 o 
  -3  -3   2     1272.61     1245.89     36.38 o 
  -2  -3   2      372.16      350.83     10.62 o 
  -1  -3   2      215.97      235.61     11.95 o 
   0  -3   2     3122.87     3070.27     52.72 o 
   1  -3   2        8.65        8.98      1.87 o 
   2  -3   2     2070.27     2220.72     31.71 o 
   3  -3   2      671.60      709.40     22.87 o 
   4  -3   2       93.88       93.65      2.85 o 
   5  -3   2      145.40      148.60      4.17 o 
   6  -3   2       57.15       53.02      4.54 o 
   7  -3   2      219.58      215.38     14.46 o 
   8  -3   2       33.58       37.73     15.24 o 
   9  -3   2        3.14        2.46      4.22 o 
  -8  -2   2        0.01        5.74      4.70 o 
  -7  -2   2       40.84       40.93      7.63 o 
  -6  -2   2       58.26       55.84      6.92 o 
  -5  -2   2      490.14      508.84     26.83 o 
  -4  -2   2      213.04      195.48      8.94 o 
  -3  -2   2        6.28        6.67      2.09 o 
  -2  -2   2     1820.89     1763.74     44.03 o 
  -1  -2   2      793.72      874.35     11.66 o 
   0  -2   2       31.26       29.46      2.40 o 
   1  -2   2     4020.50     3737.18     79.87 o 
   2  -2   2      269.80      312.96      9.36 o 
   3  -2   2     3418.01     3370.67     60.76 o 
   4  -2   2       50.62       47.05      1.96 o 
   5  -2   2      530.76      522.16     27.39 o 
   6  -2   2       28.44       29.65      8.16 o 
   7  -2   2        3.26       10.99      2.96 o 
   8  -2   2      141.99      149.90     12.04 o 
   9  -2   2        9.52        3.01      4.17 o 
  -8  -1   2        5.82        1.28      3.83 o 
  -7  -1   2        1.23       -3.11      5.98 o 
  -6  -1   2       11.05       10.47      4.43 o 
  -5  -1   2        3.99        8.94      1.84 o 
  -4  -1   2      867.35      823.16     17.01 o 
  -3  -1   2      744.18      848.37     13.62 o 
  -2  -1   2     1336.52     1319.72     15.07 o 
  -1  -1   2     2280.47     2169.59    140.50 o 
   0  -1   2     3370.19     3054.25     32.37 o 
   1  -1   2     4130.87     3680.95     68.65 o 
   2  -1   2        4.05        4.40      1.09 o 
   3  -1   2      988.97     1036.41     72.64 o 
   4  -1   2      180.35      168.92      4.43 o 
   5  -1   2      288.69      287.99      8.64 o 
   6  -1   2      347.87      355.16     12.52 o 
   7  -1   2       32.14       31.32      4.59 o 
   8  -1   2        3.43        2.26      3.79 o 
  -8   0   2        8.87       12.60      5.27 o 
  -7   0   2       20.83       23.46      4.93 o 
  -6   0   2      348.75      366.97     12.01 o 
  -5   0   2       33.02       29.41      2.34 o 
  -4   0   2      571.04      603.15     12.51 o 
  -3   0   2      942.61      965.82     15.62 o 
  -2   0   2       52.30       60.29      2.54 o 
  -1   0   2     3643.36     3577.41     40.48 o 
   0   0   2     2492.95     2382.19     29.29 o 
   1   0   2     5504.36     4770.22     56.21 o 
   2   0   2       84.00       81.40      1.89 o 
   3   0   2        4.19        9.77      1.24 o 
   4   0   2      818.88      805.92     18.29 o 
   5   0   2        4.11        5.26      1.80 o 
   6   0   2      274.68      261.76     10.59 o 
   7   0   2       83.08       88.83      8.37 o 
   8   0   2      168.88      151.58      9.43 o 
  -9   1   2       10.40       -0.62      7.59 o 
  -8   1   2        2.00       -4.61      4.89 o 
  -7   1   2        8.74        4.19      4.63 o 
  -6   1   2       44.35       38.15      8.01 o 
  -5   1   2      596.62      621.55     19.92 o 
  -4   1   2       21.33       20.50      2.52 o 
  -3   1   2     1033.60     1036.59     43.21 o 
  -2   1   2       30.25       24.48      1.01 o 
  -1   1   2     5085.95     4596.44     85.91 o 
   0   1   2      611.58      644.16     15.39 o 
   1   1   2       36.86       34.71      0.61 o 
   2   1   2     5222.61     4712.80     86.48 o 
   3   1   2     1213.30     1316.28     25.95 o 
   4   1   2      510.31      532.16     13.70 o 
   5   1   2       48.15       52.29      3.82 o 
   6   1   2       81.55       78.75      4.87 o 
   7   1   2      120.80      127.61      9.98 o 
   8   1   2        4.94        5.51      6.66 o 
  -9   2   2        1.79        3.33      8.53 o 
  -8   2   2       23.36       22.05      3.41 o 
  -7   2   2      196.42      208.38      9.27 o 
  -6   2   2       90.48       87.27      4.33 o 
  -5   2   2      459.75      487.34     16.47 o 
  -4   2   2      722.41      801.87     15.81 o 
  -3   2   2     4460.01     4530.73     90.88 o 
  -2   2   2     1026.42     1179.69     33.29 o 
  -1   2   2     1423.04     1383.53     26.40 o 
   0   2   2     2282.38     2179.87     32.28 o 
   1   2   2      407.54      409.32     12.57 o 
   2   2   2       55.66       52.56      1.76 o 
   3   2   2      852.15      836.04     17.74 o 
   4   2   2      617.97      604.15     20.93 o 
   5   2   2      247.13      262.95     10.48 o 
   6   2   2       67.67       58.16      4.94 o 
   7   2   2       99.71       70.05     36.87 o 
  -9   3   2        0.36      -10.40     10.40 o 
  -8   3   2       16.53       13.15      6.24 o 
  -7   3   2       49.41       46.73      4.11 o 
  -6   3   2      104.56      105.14      4.46 o 
  -5   3   2      518.74      538.62     19.81 o 
  -4   3   2       51.46       59.55      6.11 o 
  -3   3   2        3.75        8.66      1.55 o 
  -2   3   2     2118.37     2270.47     40.32 o 
  -1   3   2      180.41      200.76      5.62 o 
   0   3   2     1687.39     1793.62     47.69 o 
   1   3   2       52.83       41.08      1.54 o 
   2   3   2      805.06      848.25     37.24 o 
   3   3   2      326.68      308.23      8.10 o 
   4   3   2        7.38       11.93      3.24 o 
   5   3   2      685.28      625.63     19.11 o 
   6   3   2       48.93       55.16      5.30 o 
  -9   4   2       19.40       19.59      5.50 o 
  -8   4   2       23.70       44.40      7.85 o 
  -7   4   2      172.28      177.72     12.34 o 
  -6   4   2      245.12      237.04     14.77 o 
  -5   4   2      165.62      149.81     11.34 o 
  -4   4   2     2764.43     2812.74     59.29 o 
  -3   4   2      289.22      278.08     15.05 o 
  -2   4   2     1361.12     1438.30     43.04 o 
  -1   4   2      202.27      199.47      6.72 o 
   0   4   2      377.87      447.03     37.22 o 
   1   4   2     1283.07     1295.00     27.10 o 
   2   4   2      371.66      401.35     14.07 o 
   3   4   2      673.33      694.55     20.58 o 
   4   4   2       64.17       60.00      4.34 o 
   5   4   2       53.66       51.11      4.53 o 
   6   4   2       90.43       93.08     13.00 o 
  -9   5   2       20.68       20.69      7.80 o 
  -8   5   2       14.67        7.76      4.48 o 
  -7   5   2       13.54       28.59      5.52 o 
  -6   5   2       35.06       35.36      4.90 o 
  -5   5   2       21.59       19.66      1.45 o 
  -4   5   2      273.85      274.31     13.22 o 
  -3   5   2      378.16      386.53     19.60 o 
  -2   5   2      378.14      372.18     15.55 o 
  -1   5   2       48.45       44.47      4.63 o 
   0   5   2        2.93        8.51      2.15 o 
   1   5   2      437.15      420.24     10.90 o 
   2   5   2      284.70      274.88     13.66 o 
   3   5   2      362.70      329.85     10.72 o 
   4   5   2      718.15      685.56     46.07 o 
   5   5   2      119.88      113.92     21.89 o 
   6   5   2       58.98       55.54     11.75 o 
  -9   6   2        1.26       17.37     12.32 o 
  -8   6   2      104.57       90.71     10.53 o 
  -7   6   2        8.90       21.24     17.00 o 
  -6   6   2      492.69      471.71     23.58 o 
  -5   6   2       71.57       86.71      8.01 o 
  -4   6   2      266.02      245.23      6.08 o 
  -3   6   2      358.59      388.44     10.83 o 
  -2   6   2       19.23       18.31      2.45 o 
  -1   6   2     1917.56     1949.77     69.71 o 
   0   6   2       80.14       76.46      4.03 o 
   1   6   2      356.83      379.71     11.68 o 
   2   6   2      130.25      153.50      6.53 o 
   3   6   2      201.84      173.16    108.42 o 
   4   6   2       63.61       58.97     11.44 o 
   5   6   2       19.21       18.72      9.67 o 
  -8   7   2        0.72        0.89      4.14 o 
  -7   7   2       13.85       13.07      5.77 o 
  -6   7   2       84.42       79.52      8.51 o 
  -5   7   2      131.94      137.54     10.64 o 
  -4   7   2        2.15        5.94      6.33 o 
  -3   7   2      155.64      154.21      6.67 o 
  -2   7   2       22.44       36.02      3.61 o 
  -1   7   2        4.96       18.10      9.26 o 
   0   7   2      892.45      842.55     26.30 o 
   1   7   2      293.22      295.06     10.55 o 
   2   7   2      360.93      331.04     21.07 o 
   3   7   2       22.00       19.23      5.25 o 
   4   7   2      141.48      147.68     21.84 o 
  -8   8   2      119.76       90.70     11.06 o 
  -7   8   2       15.25       14.51      5.32 o 
  -6   8   2        0.89        4.26      4.54 o 
  -5   8   2      187.27      218.25     15.70 o 
  -4   8   2       14.64       22.03     13.42 o 
  -3   8   2      162.69      145.81      6.63 o 
  -2   8   2      231.84      239.94     10.76 o 
  -1   8   2      211.10      201.73     12.33 o 
   0   8   2       64.96       64.50      5.59 o 
   1   8   2       22.62       33.05      6.41 o 
   2   8   2      247.66      264.90     17.89 o 
   3   8   2       54.95       62.61     14.35 o 
  -7   9   2       73.07       58.82      8.16 o 
  -6   9   2        0.28        7.62      4.87 o 
  -5   9   2        1.74       -0.96      3.82 o 
  -4   9   2       61.81       76.91      8.84 o 
  -3   9   2       12.88        9.64      4.42 o 
  -2   9   2      235.67      240.27     16.87 o 
  -1   9   2        2.29        3.32      4.09 o 
   0   9   2      325.51      323.54     20.18 o 
   1   9   2       24.25       22.88     11.13 o 
   2   9   2       30.01       36.50     11.02 o 
  -6  10   2       38.39       48.06     17.58 o 
  -5  10   2       43.76       53.59     10.87 o 
  -4  10   2       29.28       28.35      6.47 o 
  -3  10   2        1.36       29.43      8.32 o 
  -2  10   2       28.22       38.90     10.30 o 
  -1  10   2       68.45       55.88      7.45 o 
   0  10   2       38.56       42.61      7.97 o 
  -4  11   2       81.31      116.90     23.92 o 
  -3  11   2        4.39       21.63     12.69 o 
   2 -11   3       44.02       53.35     13.94 o 
   3 -11   3        4.27        7.77      5.58 o 
   4 -11   3       13.82       26.09     18.77 o 
   5 -11   3        0.05        2.64      5.95 o 
   0 -10   3      108.79      115.57     12.05 o 
   1 -10   3      154.74      153.82     21.53 o 
   2 -10   3      188.24      176.29     14.24 o 
   3 -10   3        6.00       14.94      6.76 o 
   4 -10   3      194.36      215.25     17.57 o 
   5 -10   3        1.21        0.99      9.36 o 
   6 -10   3       60.17       60.76      9.77 o 
  -2  -9   3       50.67       68.50     10.72 o 
  -1  -9   3      212.78      215.23     17.54 o 
   0  -9   3       56.97       58.30      8.02 o 
   1  -9   3       97.52      101.80      7.54 o 
   2  -9   3      207.34      221.52     15.85 o 
   3  -9   3        0.77        3.18      8.32 o 
   4  -9   3       31.75       31.48      7.29 o 
   5  -9   3       91.65       96.23     11.19 o 
   6  -9   3        1.69        6.37      4.86 o 
   7  -9   3       31.26       40.09      8.07 o 
  -3  -8   3       74.98       79.88     13.94 o 
  -2  -8   3      141.28      145.42     14.01 o 
  -1  -8   3       12.75       28.38     12.58 o 
   0  -8   3     1171.01     1169.40     38.41 o 
   1  -8   3       52.70       56.07      4.92 o 
   2  -8   3      257.82      257.20     18.06 o 
   3  -8   3      381.61      390.31     21.40 o 
   4  -8   3      309.57      325.93     31.62 o 
   5  -8   3      285.85      277.42     19.29 o 
   6  -8   3        1.63       -3.60      3.60 o 
   7  -8   3       42.81       43.63      7.45 o 
   8  -8   3        5.73        2.87      4.77 o 
  -4  -7   3       46.58       48.35      7.57 o 
  -3  -7   3        3.74        4.04      4.04 o 
  -2  -7   3      519.77      543.28     29.04 o 
  -1  -7   3      175.70      203.69     18.77 o 
   0  -7   3       84.86       82.20      5.14 o 
   1  -7   3      364.50      403.87     18.81 o 
   2  -7   3       68.97       72.22     11.46 o 
   3  -7   3      379.59      388.80     21.06 o 
   4  -7   3       91.82       87.08      7.65 o 
   5  -7   3      255.16      256.07     14.54 o 
   6  -7   3      101.32       86.00      8.50 o 
   7  -7   3       37.33       53.10      8.94 o 
   8  -7   3       88.54       96.18     11.29 o 
  -5  -6   3        0.45       -0.07      3.67 o 
  -4  -6   3      312.72      329.10     21.29 o 
  -3  -6   3       27.26       29.45      5.77 o 
  -2  -6   3      671.29      738.65     38.45 o 
  -1  -6   3      673.81      707.99     21.36 o 
   0  -6   3      187.82      213.08      9.64 o 
   1  -6   3     1057.39     1072.52     27.39 o 
   2  -6   3       63.05       72.39      3.59 o 
   3  -6   3     1219.67     1293.19     29.52 o 
   4  -6   3       64.10       56.59      5.34 o 
   5  -6   3       31.22       38.33      5.98 o 
   6  -6   3      273.13      295.10     18.16 o 
   7  -6   3        2.30        1.56      4.58 o 
   8  -6   3        9.07       15.12      8.89 o 
   9  -6   3       21.35       26.52      6.72 o 
  -6  -5   3       64.59       63.40      9.43 o 
  -5  -5   3       21.06       11.11      5.06 o 
  -4  -5   3      159.21      158.29     13.02 o 
  -3  -5   3     1152.16     1178.93     72.54 o 
  -2  -5   3        2.73       23.02      4.37 o 
  -1  -5   3     1272.49     1239.86     42.28 o 
   0  -5   3      125.70      127.49      6.47 o 
   1  -5   3     2095.56     2237.87     86.58 o 
   2  -5   3      535.20      523.60     10.84 o 
   3  -5   3      354.40      361.73      6.81 o 
   4  -5   3     1226.27     1142.55     39.55 o 
   5  -5   3      144.62      149.28      9.72 o 
   6  -5   3      157.46      151.19      9.48 o 
   7  -5   3       61.65       71.73     14.30 o 
   8  -5   3       39.41       45.38      6.24 o 
   9  -5   3        0.32        5.91      4.71 o 
  -6  -4   3      139.43      145.00     13.29 o 
  -5  -4   3      158.40      153.69     11.55 o 
  -4  -4   3      481.11      491.72     24.10 o 
  -3  -4   3      629.02      648.47     25.88 o 
  -2  -4   3        0.19       -0.81      2.72 o 
  -1  -4   3     1691.47     1676.29     30.42 o 
   0  -4   3      121.06      150.73      3.83 o 
   1  -4   3      322.71      348.66     47.16 o 
   2  -4   3     1907.82     1880.26     35.16 o 
   3  -4   3       15.08       13.69      0.96 o 
   4  -4   3      432.00      440.13      7.38 o 
   5  -4   3      718.73      705.22     27.00 o 
   6  -4   3      148.06      147.30     13.16 o 
   7  -4   3      118.52      111.73     10.31 o 
   8  -4   3        3.95        0.29      3.37 o 
   9  -4   3       27.45       18.70      7.38 o 
  -7  -3   3       53.05       58.41      8.94 o 
  -6  -3   3        9.38       12.82      5.66 o 
  -5  -3   3      635.64      606.39     28.90 o 
  -4  -3   3      823.26      806.43     34.96 o 
  -3  -3   3     1498.54     1490.30     52.47 o 
  -2  -3   3      753.97      761.22     23.32 o 
  -1  -3   3      534.61      610.39     18.66 o 
   0  -3   3     7677.99     6769.87    139.76 o 
   1  -3   3     1428.72     1439.27     32.94 o 
   2  -3   3     2248.21     2276.94     40.93 o 
   3  -3   3      311.45      291.04      6.09 o 
   4  -3   3     1247.98     1235.39     24.72 o 
   5  -3   3      227.75      234.88      6.02 o 
   6  -3   3       17.60       18.50      2.25 o 
   7  -3   3       58.92       55.96      6.87 o 
   8  -3   3        2.03        0.08      3.09 o 
   9  -3   3       11.00       13.70      6.34 o 
  -7  -2   3       80.96       91.05     10.16 o 
  -6  -2   3        3.35        2.94      3.91 o 
  -5  -2   3      935.97      973.41     41.70 o 
  -4  -2   3        2.97        7.01      3.01 o 
  -3  -2   3      292.14      322.83     12.97 o 
  -2  -2   3      552.38      462.78     35.10 o 
  -1  -2   3     1456.52     1378.44     30.78 o 
   0  -2   3      931.75      904.01     21.87 o 
   1  -2   3     1210.68     1211.29     27.31 o 
   2  -2   3     1319.43     1196.47     79.40 o 
   3  -2   3     1779.33     1800.26     34.16 o 
   4  -2   3        8.87       10.54      2.55 o 
   5  -2   3      745.84      705.82     18.78 o 
   6  -2   3       76.93       77.21      6.57 o 
   7  -2   3       70.38       67.80      6.60 o 
   8  -2   3       44.97       40.83     16.95 o 
  -8  -1   3       18.35       12.69      5.88 o 
  -7  -1   3      371.74      383.95     22.24 o 
  -6  -1   3      352.79      339.46     18.35 o 
  -5  -1   3       27.57       37.62      6.45 o 
  -4  -1   3     1732.03     1697.12     34.10 o 
  -3  -1   3      259.74      261.25     10.25 o 
  -2  -1   3     3569.13     3417.03     77.88 o 
  -1  -1   3      279.93      298.31      6.90 o 
   0  -1   3     2468.88     2391.10     44.63 o 
   1  -1   3     3458.33     3178.49     82.45 o 
   2  -1   3      337.57      357.26     10.27 o 
   3  -1   3     2541.62     2532.02     52.01 o 
   4  -1   3       17.64       19.39      2.91 o 
   5  -1   3      211.59      213.22      7.20 o 
   6  -1   3      155.16      165.23     10.18 o 
   7  -1   3       77.87       79.01      5.65 o 
   8  -1   3       29.49       24.09      5.95 o 
  -8   0   3        0.72        3.73      4.54 o 
  -7   0   3       49.82       44.65      6.44 o 
  -6   0   3      251.00      223.37     19.00 o 
  -5   0   3       57.67       63.16      6.41 o 
  -4   0   3      358.02      341.07     14.38 o 
  -3   0   3       25.64       21.84      1.26 o 
  -2   0   3     2519.77     2416.20     37.87 o 
  -1   0   3     3049.71     3099.94     51.39 o 
   0   0   3     2221.44     2102.09     40.84 o 
   1   0   3     4135.25     3703.16     63.19 o 
   2   0   3       18.14       21.65      1.43 o 
   3   0   3      654.53      637.03     12.56 o 
   4   0   3      839.97      833.57     19.04 o 
   5   0   3      210.36      211.43      7.41 o 
   6   0   3       52.96       47.22      4.05 o 
   7   0   3      116.83      121.39      7.97 o 
   8   0   3        9.67       10.64      4.72 o 
  -8   1   3      298.94      293.48     26.05 o 
  -7   1   3        4.15        5.15      3.71 o 
  -6   1   3      392.38      392.71     12.07 o 
  -5   1   3        1.34        0.15      2.28 o 
  -4   1   3     1131.66     1237.25     26.46 o 
  -3   1   3      210.46      202.35      6.31 o 
  -2   1   3        2.04        3.48      1.31 o 
  -1   1   3     3152.29     3051.65     66.46 o 
   0   1   3      498.79      509.90      8.72 o 
   1   1   3     1200.70     1187.38      8.19 o 
   2   1   3     3097.84     3007.67     51.48 o 
   3   1   3      434.30      434.70      8.59 o 
   4   1   3      596.48      588.17     13.98 o 
   5   1   3       53.08       56.11      3.71 o 
   6   1   3      472.92      473.19     16.53 o 
   7   1   3        0.66        4.92      2.93 o 
   8   1   3        4.53        8.22      6.97 o 
  -9   2   3        2.74       -1.56      8.22 o 
  -8   2   3       20.25       21.24      5.09 o 
  -7   2   3       37.46       60.30     14.07 o 
  -6   2   3       80.48       80.53      5.62 o 
  -5   2   3      207.79      201.11     15.98 o 
  -4   2   3      194.59      185.45      8.84 o 
  -3   2   3     3938.89     3843.18     80.66 o 
  -2   2   3      571.49      623.55     13.11 o 
  -1   2   3     2099.13     2125.27     45.63 o 
   0   2   3     2867.36     2767.44     32.69 o 
   1   2   3     2533.97     2437.08     68.40 o 
   2   2   3      783.84      773.19     11.52 o 
   3   2   3        7.05        8.13      2.87 o 
   4   2   3      466.89      467.05     12.90 o 
   5   2   3      136.76      135.92      5.86 o 
   6   2   3       16.89       21.96      3.26 o 
   7   2   3       95.84       94.74      9.47 o 
  -9   3   3       23.26       19.55      9.67 o 
  -8   3   3      119.36      117.60     12.06 o 
  -7   3   3        4.94        4.97      3.73 o 
  -6   3   3       89.58       97.10      4.89 o 
  -5   3   3      438.72      467.16     12.56 o 
  -4   3   3        1.08        2.26      1.33 o 
  -3   3   3      284.14      270.16     12.26 o 
  -2   3   3     2323.45     2432.74     49.71 o 
  -1   3   3     1597.39     1628.62     46.52 o 
   0   3   3      912.56      906.72     13.31 o 
   1   3   3      468.19      498.59     16.98 o 
   2   3   3     1543.65     1474.36     26.90 o 
   3   3   3      347.23      322.79     14.74 o 
   4   3   3      245.76      245.19      7.66 o 
   5   3   3      185.36      189.34     13.21 o 
   6   3   3        1.19       -5.72      5.72 o 
   7   3   3       51.02       46.59     11.96 o 
  -9   4   3        2.40        7.49      8.01 o 
  -8   4   3        4.42        6.89      9.46 o 
  -7   4   3      126.38      119.73     10.82 o 
  -6   4   3       51.53       54.33      3.15 o 
  -5   4   3      240.11      218.52      6.62 o 
  -4   4   3      215.78      207.63      9.11 o 
  -3   4   3      603.36      604.96     25.57 o 
  -2   4   3     1221.35     1262.31     34.65 o 
  -1   4   3       35.67       40.03      2.87 o 
   0   4   3     2462.54     2492.48     50.73 o 
   1   4   3      200.76      183.82      7.29 o 
   2   4   3      283.39      275.88      8.42 o 
   3   4   3      788.99      863.09     37.95 o 
   4   4   3       26.44       22.02      4.86 o 
   5   4   3      172.58      222.60     16.94 o 
   6   4   3       19.18       29.51      7.42 o 
  -9   5   3       13.81        7.59      9.46 o 
  -8   5   3       12.98        8.93      7.28 o 
  -7   5   3       24.95       26.97      6.15 o 
  -6   5   3      291.62      325.85     17.48 o 
  -5   5   3      205.17      190.23      8.21 o 
  -4   5   3      735.06      772.43     74.05 o 
  -3   5   3       58.57       63.59      3.38 o 
  -2   5   3     1180.37     1185.38     37.37 o 
  -1   5   3      355.55      359.04      9.98 o 
   0   5   3      483.70      496.62     11.50 o 
   1   5   3      753.29      735.14     16.30 o 
   2   5   3       80.17       94.23      7.70 o 
   3   5   3      117.98      117.24     16.22 o 
   4   5   3      108.15      119.68     21.22 o 
   5   5   3       80.80       72.48      9.14 o 
  -9   6   3        3.94       15.17     10.56 o 
  -8   6   3        0.33        8.31      6.66 o 
  -7   6   3       56.72       56.83      8.87 o 
  -6   6   3        2.40        1.88      3.97 o 
  -5   6   3        1.25       -2.00      3.12 o 
  -4   6   3      373.72      362.97     14.90 o 
  -3   6   3      174.28      174.56      6.42 o 
  -2   6   3      330.53      315.38     14.35 o 
  -1   6   3      708.26      726.27     19.67 o 
   0   6   3        2.62        1.42      1.50 o 
   1   6   3      705.44      675.37     28.67 o 
   2   6   3      600.83      572.31     28.42 o 
   3   6   3      417.26      456.67     25.31 o 
   4   6   3       61.51       56.67      8.10 o 
   5   6   3        4.91       28.70     10.82 o 
  -8   7   3       65.61       64.98      9.71 o 
  -7   7   3        3.31        5.17      4.91 o 
  -6   7   3      276.86      283.79     29.48 o 
  -5   7   3        3.88        5.60      3.41 o 
  -4   7   3      191.79      181.29      8.49 o 
  -3   7   3      664.68      641.04     18.82 o 
  -2   7   3      150.48      163.80     10.38 o 
  -1   7   3      384.35      447.37     24.77 o 
   0   7   3       44.11       37.72      5.77 o 
   1   7   3      252.51      262.46     16.29 o 
   2   7   3       28.33       40.56     10.24 o 
   3   7   3        5.35       -2.86      5.04 o 
   4   7   3      162.37      176.49     23.50 o 
  -8   8   3        0.54       -2.17      4.85 o 
  -7   8   3        0.79       -1.06      4.01 o 
  -6   8   3       16.26       18.79      4.63 o 
  -5   8   3      169.20      185.66     16.22 o 
  -4   8   3       74.69       77.91      7.42 o 
  -3   8   3       78.35       68.91      4.89 o 
  -2   8   3      240.41      231.84     14.40 o 
  -1   8   3      433.83      406.45     21.87 o 
   0   8   3      353.20      303.41     20.49 o 
   1   8   3        0.91       28.58     20.59 o 
   2   8   3      331.23      309.49     23.42 o 
   3   8   3        0.26        2.29      6.86 o 
  -7   9   3       19.24       14.51      5.98 o 
  -6   9   3       27.61       32.41      8.01 o 
  -5   9   3      108.79       93.41     10.52 o 
  -4   9   3       54.66       44.20      7.07 o 
  -3   9   3      283.49      257.91     11.66 o 
  -2   9   3       21.92       38.17      6.86 o 
  -1   9   3        0.70        8.14     12.69 o 
   0   9   3      187.12      214.44     17.56 o 
   1   9   3        3.34        7.07      5.01 o 
  -6  10   3        2.51       -2.73      5.01 o 
  -5  10   3       43.85       51.65      7.33 o 
  -4  10   3       40.45       33.90     11.13 o 
  -3  10   3       12.29       14.98      8.53 o 
  -2  10   3      274.68      249.39     32.14 o 
  -1  10   3        3.88        0.39      4.22 o 
   0  10   3       80.17       79.65     11.84 o 
   3 -11   4      151.57      155.38     29.54 o 
   0 -10   4        0.43        2.29      7.38 o 
   2 -10   4        5.51       -5.30      7.59 o 
   3 -10   4       23.30       33.09      7.07 o 
   4 -10   4      212.10      197.81     18.37 o 
   5 -10   4       20.01       46.39      9.46 o 
   6 -10   4       12.22       11.04      5.91 o 
  -2  -9   4        3.26       -4.90      5.06 o 
  -1  -9   4      353.88      356.83     24.49 o 
   0  -9   4       21.74       29.37      6.55 o 
   1  -9   4      216.44      199.91     37.75 o 
   2  -9   4      263.71      262.32     17.67 o 
   3  -9   4       63.19       63.70     13.68 o 
   4  -9   4       17.03       30.20     11.91 o 
   5  -9   4       92.72       87.43     15.65 o 
   6  -9   4       55.69       54.04      7.49 o 
   7  -9   4       10.00       11.92      5.31 o 
  -3  -8   4      345.83      322.79     25.13 o 
  -2  -8   4        0.90        7.12      4.88 o 
  -1  -8   4       11.92       23.75      5.20 o 
   0  -8   4      274.17      294.13     17.91 o 
   1  -8   4       52.93       50.84      4.83 o 
   2  -8   4      289.40      274.04     15.16 o 
   3  -8   4      100.94       98.83      8.74 o 
   4  -8   4      162.48      186.24     14.96 o 
   5  -8   4        2.54        3.68      4.39 o 
   6  -8   4        0.67       -3.54      6.86 o 
   7  -8   4       44.45       34.89      6.80 o 
   8  -8   4        0.07        4.73      7.59 o 
  -4  -7   4        5.39        3.61      4.97 o 
  -3  -7   4       91.47       76.56      9.44 o 
  -2  -7   4      667.90      743.25     44.44 o 
  -1  -7   4      423.05      447.88     24.31 o 
   0  -7   4      436.11      427.66     13.05 o 
   1  -7   4       88.64       88.12      4.95 o 
   2  -7   4      360.51      382.76     53.09 o 
   3  -7   4      339.88      336.96     19.81 o 
   4  -7   4       56.12       64.98      6.80 o 
   5  -7   4      217.20      206.60     18.36 o 
   6  -7   4       12.99       20.91      5.56 o 
   7  -7   4        3.13        8.52      5.25 o 
   8  -7   4        0.45       19.36     12.01 o 
  -5  -6   4      126.56      126.06     13.66 o 
  -4  -6   4      162.11      172.41     14.61 o 
  -3  -6   4       61.97       73.95      9.88 o 
  -2  -6   4      111.79      128.98     10.45 o 
  -1  -6   4       73.68       92.62     19.03 o 
   0  -6   4      682.90      657.93     17.54 o 
   1  -6   4      255.63      249.63      8.49 o 
   2  -6   4        8.13        2.92      4.32 o 
   3  -6   4      132.95      135.08      8.73 o 
   4  -6   4       59.67       55.57      8.32 o 
   5  -6   4       97.86       93.88      7.79 o 
   6  -6   4      108.53      106.32      9.37 o 
   7  -6   4       70.69       76.52      8.82 o 
   8  -6   4       35.92       35.68      9.26 o 
  -6  -5   4       69.03       67.28     13.68 o 
  -5  -5   4       43.15       39.64      9.88 o 
  -4  -5   4      344.98      319.43     22.01 o 
  -3  -5   4        1.05        1.89      3.05 o 
  -2  -5   4      642.13      672.42     33.70 o 
  -1  -5   4      565.18      563.12     25.32 o 
   0  -5   4       76.07       72.74      3.22 o 
   1  -5   4     2086.68     2144.09     52.19 o 
   2  -5   4        5.49        5.95      5.67 o 
   3  -5   4      742.20      712.15     26.65 o 
   4  -5   4       48.94       50.41      8.89 o 
   5  -5   4      124.12      128.58      9.03 o 
   6  -5   4        4.78        6.21      8.58 o 
   7  -5   4        1.33        6.22      8.48 o 
   8  -5   4       24.83       28.70      6.54 o 
  -6  -4   4       95.17      114.08     13.78 o 
  -5  -4   4       37.42       38.08      6.70 o 
  -4  -4   4      175.41      185.63     12.86 o 
  -3  -4   4      265.91      262.46     15.16 o 
  -2  -4   4      344.86      333.74     14.21 o 
  -1  -4   4     1028.07      987.20     17.50 o 
   0  -4   4       16.51       27.06      3.50 o 
   1  -4   4       39.00       27.93      1.99 o 
   2  -4   4     1205.25     1231.84     36.59 o 
   3  -4   4      337.04      320.94      7.18 o 
   4  -4   4      201.18      195.12      5.01 o 
   5  -4   4        3.01       37.33     10.92 o 
   6  -4   4      438.99      427.25     19.64 o 
   7  -4   4        1.44       -2.20      3.31 o 
   8  -4   4       40.71       35.13      5.98 o 
  -7  -3   4        0.13       -4.55      4.55 o 
  -6  -3   4      218.86      219.65     21.53 o 
  -5  -3   4        3.44        4.78      4.34 o 
  -4  -3   4      127.93      135.69      9.10 o 
  -3  -3   4      791.55      781.08     28.79 o 
  -2  -3   4        2.34        3.49      2.25 o 
  -1  -3   4      998.64      925.66     24.18 o 
   0  -3   4     1473.56     1524.84     28.57 o 
   1  -3   4     1683.26     1774.79     60.24 o 
   2  -3   4       66.67       55.26      3.85 o 
   3  -3   4      188.09      208.63     13.09 o 
   4  -3   4      361.16      370.61      9.52 o 
   5  -3   4       11.30       13.45      3.61 o 
   6  -3   4       19.60       16.61      2.42 o 
   7  -3   4      217.00      205.46     12.87 o 
   8  -3   4        8.51       23.22      5.69 o 
  -7  -2   4       45.64       28.82      7.02 o 
  -6  -2   4        8.78        6.92      5.36 o 
  -5  -2   4      552.97      544.82     24.39 o 
  -4  -2   4       33.52       34.95      4.82 o 
  -3  -2   4      460.34      483.23     26.42 o 
  -2  -2   4     2239.36     2208.37     93.70 o 
  -1  -2   4      658.66      564.85      8.18 o 
   0  -2   4     1353.77     1391.13     28.10 o 
   1  -2   4       62.29       67.80      2.50 o 
   2  -2   4     2322.15     2244.38     44.28 o 
   3  -2   4       57.25       61.85      3.42 o 
   4  -2   4      552.24      553.40     17.93 o 
   5  -2   4      169.89      163.54      8.89 o 
   6  -2   4       76.60       65.18      5.90 o 
   7  -2   4       77.44       87.67     20.80 o 
   8  -2   4        7.82        2.12      3.87 o 
  -8  -1   4       33.06       43.94      8.75 o 
  -7  -1   4       24.60       27.03      5.54 o 
  -6  -1   4      146.44      157.27     12.78 o 
  -5  -1   4      150.41      158.86     10.26 o 
  -4  -1   4      343.45      338.20     13.55 o 
  -3  -1   4     1220.89     1209.61     38.16 o 
  -2  -1   4      176.08      165.64      2.24 o 
  -1  -1   4       26.01       22.33      2.49 o 
   0  -1   4      361.33      294.83     11.37 o 
   1  -1   4      626.83      766.58     33.24 o 
   2  -1   4       35.95       54.58      2.12 o 
   3  -1   4     1025.06     1007.19     25.38 o 
   4  -1   4       10.51       14.24      3.16 o 
   5  -1   4      829.73      818.18     22.44 o 
   6  -1   4      209.56      214.69      9.15 o 
   7  -1   4       71.47       69.25      5.36 o 
   8  -1   4       11.60        8.63      5.93 o 
  -8   0   4        7.28        9.36      7.02 o 
  -7   0   4       28.33       40.08      6.97 o 
  -6   0   4      163.59      180.55     15.65 o 
  -5   0   4      200.81      201.52     16.90 o 
  -4   0   4     1179.78     1195.60     23.72 o 
  -3   0   4      401.63      459.86      8.83 o 
  -2   0   4     3703.01     3539.48     66.75 o 
  -1   0   4      771.59      830.27     14.64 o 
   0   0   4     2724.85     2575.73    122.98 o 
   1   0   4      400.53      352.23      6.40 o 
   2   0   4     1360.98     1370.12     25.66 o 
   3   0   4      563.50      548.65     10.78 o 
   4   0   4        0.32        4.95      1.47 o 
   5   0   4      308.84      299.47      9.37 o 
   6   0   4       28.68       31.19      3.92 o 
   7   0   4       23.95       18.82      3.23 o 
   8   0   4       48.09       68.64     13.73 o 
  -8   1   4        1.43        5.56      4.27 o 
  -7   1   4      119.85      134.73     10.07 o 
  -6   1   4       98.26       94.97      6.98 o 
  -5   1   4       59.03       64.00      3.66 o 
  -4   1   4      468.14      487.45     15.76 o 
  -3   1   4       22.34       24.89      1.67 o 
  -2   1   4       82.19       79.68      2.59 o 
  -1   1   4      697.90      772.75     21.37 o 
   0   1   4      263.02      358.18      5.63 o 
   1   1   4      697.45      673.75     18.87 o 
   2   1   4     1015.44      983.94     35.96 o 
   3   1   4     1673.07     1633.89     32.67 o 
   4   1   4      488.58      493.52     11.81 o 
   5   1   4        4.78        5.82      1.96 o 
   6   1   4      249.13      245.44     10.55 o 
   7   1   4        0.95        0.27      3.28 o 
  -8   2   4       24.36       18.91      4.33 o 
  -7   2   4        0.96        0.81      8.06 o 
  -6   2   4      490.40      489.82     20.67 o 
  -5   2   4      312.06      300.08     11.75 o 
  -4   2   4      443.82      448.69     11.07 o 
  -3   2   4     1335.88     1494.55     33.04 o 
  -2   2   4      325.58      356.25     12.20 o 
  -1   2   4      445.80      424.80      7.83 o 
   0   2   4       61.45       62.49      1.09 o 
   1   2   4     1901.86     1855.20     55.99 o 
   2   2   4      110.02       93.05      5.59 o 
   3   2   4       13.18       10.56      2.19 o 
   4   2   4      980.58      908.84     29.05 o 
   5   2   4      138.45      115.06      8.56 o 
   6   2   4      111.59      101.29      8.67 o 
   7   2   4        1.60        3.97      4.11 o 
  -9   3   4        2.30       -1.46      6.86 o 
  -8   3   4       47.81       34.11     11.23 o 
  -7   3   4        0.86       -2.33      2.33 o 
  -6   3   4       44.24       42.30      3.75 o 
  -5   3   4      382.86      378.60     20.80 o 
  -4   3   4      100.15      101.13     12.12 o 
  -3   3   4      451.37      476.52     11.53 o 
  -2   3   4      793.36      866.47     23.41 o 
  -1   3   4     2113.27     2066.96     41.59 o 
   0   3   4      227.82      230.02     15.24 o 
   1   3   4      367.75      364.83     14.88 o 
   2   3   4     1547.48     1582.43     56.10 o 
   3   3   4        2.14        0.62      3.24 o 
   4   3   4       56.90       65.37      7.19 o 
   5   3   4      136.52      131.72     11.52 o 
   6   3   4       63.45       48.94      8.49 o 
  -9   4   4        0.54       11.13     10.61 o 
  -8   4   4       57.39       57.50     10.97 o 
  -7   4   4      205.74      180.34      9.39 o 
  -6   4   4       90.06      100.42      9.94 o 
  -5   4   4      118.87      117.09      5.23 o 
  -4   4   4      129.86      141.06      5.78 o 
  -3   4   4      386.10      406.17     27.71 o 
  -2   4   4        7.40       13.66      4.08 o 
  -1   4   4       15.57       18.76      4.42 o 
   0   4   4     1515.32     1446.53     50.61 o 
   1   4   4       43.64       52.75      5.02 o 
   2   4   4      944.35      947.36     51.95 o 
   3   4   4       78.30      101.52     10.04 o 
   4   4   4      416.71      422.64     24.05 o 
   5   4   4       49.67       50.09      8.97 o 
   6   4   4        8.08        9.49      5.46 o 
  -9   5   4       14.09        9.67      8.11 o 
  -8   5   4        2.61        7.13      6.40 o 
  -7   5   4       44.13       47.65      6.28 o 
  -6   5   4       64.50       59.85      3.52 o 
  -5   5   4      401.82      392.94     12.39 o 
  -4   5   4      242.90      251.06     23.85 o 
  -3   5   4      119.10      115.71      6.73 o 
  -2   5   4     1215.48     1180.75     28.42 o 
  -1   5   4      297.55      298.81      7.34 o 
   0   5   4      890.39      932.84     35.89 o 
   1   5   4      137.99      130.92     10.57 o 
   2   5   4       87.67       99.30      8.37 o 
   3   5   4      204.16      200.17     14.58 o 
   4   5   4       13.04       13.23      5.26 o 
   5   5   4       89.67       86.51     10.68 o 
  -8   6   4        5.22        7.40      5.69 o 
  -7   6   4       73.68       80.68     10.09 o 
  -6   6   4       24.92       31.41     10.40 o 
  -5   6   4        2.23        2.03      1.93 o 
  -4   6   4      120.11      121.25      5.32 o 
  -3   6   4        6.03       12.30      2.92 o 
  -2   6   4      337.18      303.10      9.00 o 
  -1   6   4      406.43      383.69     11.11 o 
   0   6   4      449.76      420.07     21.31 o 
   1   6   4      185.07      189.53     12.31 o 
   2   6   4       76.07       66.68     11.65 o 
   3   6   4      214.48      208.04     16.11 o 
   4   6   4        1.88        9.58      6.71 o 
  -8   7   4        3.57        4.10      4.95 o 
  -7   7   4       10.66       18.27      6.30 o 
  -6   7   4      135.03      136.78     16.33 o 
  -5   7   4        1.53        5.69      3.95 o 
  -4   7   4      216.37      196.31      9.42 o 
  -3   7   4       12.71       18.60      4.08 o 
  -2   7   4      346.93      325.70     12.17 o 
  -1   7   4      251.58      254.03     16.43 o 
   0   7   4       14.43       17.79      7.02 o 
   1   7   4      587.76      584.81     31.28 o 
   2   7   4        8.15        4.73      4.54 o 
   3   7   4       52.13       59.20      8.92 o 
  -8   8   4       35.03       35.75      8.42 o 
  -7   8   4        0.87        8.44      4.84 o 
  -6   8   4       15.72        9.62      4.67 o 
  -5   8   4       68.37       60.26      9.05 o 
  -4   8   4      133.41      127.36      6.65 o 
  -3   8   4      167.29      154.81     10.32 o 
  -2   8   4       31.87       44.27      6.64 o 
  -1   8   4      265.37      255.81     28.55 o 
   0   8   4       83.95       90.22     20.75 o 
   1   8   4       11.73       23.77      6.17 o 
   2   8   4      124.19      109.35     13.84 o 
  -7   9   4       10.13       16.88      9.15 o 
  -6   9   4       33.57       30.94      6.45 o 
  -5   9   4        0.93        6.17      4.63 o 
  -4   9   4        0.35       -0.52      4.99 o 
  -3   9   4      236.18      201.37     13.62 o 
  -2   9   4       25.56       33.53     14.72 o 
  -1   9   4       92.98      104.68     26.05 o 
   0   9   4      143.16      139.50     12.19 o 
   1   9   4       82.87       73.11      9.43 o 
  -5  10   4      130.20      119.50     25.06 o 
  -4  10   4       15.90       20.38      9.57 o 
  -3  10   4       22.05       25.38     11.44 o 
  -2  10   4        3.49        2.29      6.55 o 
  -1  10   4       24.24       29.45      8.22 o 
   0 -10   5       36.60       34.63     13.10 o 
   1 -10   5       87.13       74.15     13.52 o 
   2 -10   5        1.76        3.43      7.49 o 
   3 -10   5       74.97       73.47     10.01 o 
   4 -10   5        4.64       14.90     15.91 o 
   5 -10   5       36.14       39.64      7.18 o 
  -1  -9   5      140.97      135.51     17.00 o 
   0  -9   5       37.42       25.00      6.06 o 
   1  -9   5      114.03      109.52     13.21 o 
   2  -9   5       44.33       40.72      6.07 o 
   3  -9   5      270.03      272.34     39.78 o 
   4  -9   5       50.66       41.51      7.53 o 
   5  -9   5       13.06       15.88      5.80 o 
   6  -9   5       73.01       71.44     11.32 o 
   7  -9   5        0.54       -1.41      5.24 o 
  -3  -8   5       43.90       39.48      9.30 o 
  -2  -8   5       31.10       28.90      7.55 o 
  -1  -8   5      136.89      161.74     14.68 o 
   0  -8   5       90.11       96.33     10.11 o 
   1  -8   5      397.90      361.61     14.29 o 
   2  -8   5       11.20       25.73     12.32 o 
   3  -8   5        0.97        7.99      4.29 o 
   4  -8   5      322.89      314.99     31.41 o 
   5  -8   5        8.29       14.04      9.52 o 
   6  -8   5       18.43       29.61      7.31 o 
   7  -8   5       13.71       16.06      5.60 o 
  -4  -7   5        0.81        4.47      6.60 o 
  -3  -7   5       53.82       57.75      9.14 o 
  -2  -7   5       56.52       63.08      8.05 o 
  -1  -7   5      275.00      283.44     17.65 o 
   0  -7   5       97.41      108.59      8.94 o 
   1  -7   5       10.88       19.86      6.18 o 
   2  -7   5      887.52      850.93     57.30 o 
   3  -7   5       19.26       28.30     14.56 o 
   4  -7   5      134.29      141.79     12.10 o 
   5  -7   5      160.86      148.78     13.34 o 
   6  -7   5       60.23       63.88      8.43 o 
   7  -7   5      123.41      103.85     10.22 o 
   8  -7   5        0.17        2.48      5.04 o 
  -5  -6   5       13.40        8.06      6.13 o 
  -4  -6   5       85.12       81.86     11.46 o 
  -3  -6   5      434.40      443.60     26.84 o 
  -2  -6   5      156.74      164.96     26.68 o 
  -1  -6   5      117.91      112.63     17.11 o 
   0  -6   5      630.81      636.73     28.52 o 
   1  -6   5       13.19       15.40      2.33 o 
   2  -6   5      449.14      466.73     35.36 o 
   3  -6   5      275.57      265.24     17.98 o 
   4  -6   5      104.95      121.11      8.47 o 
   5  -6   5       69.01       78.91      7.92 o 
   6  -6   5        9.16        5.05      3.34 o 
   7  -6   5       45.45       50.05     13.36 o 
   8  -6   5        8.03        8.33      4.87 o 
  -5  -5   5       94.41       82.30     11.98 o 
  -4  -5   5        3.74        3.12      4.73 o 
  -3  -5   5        1.21       -1.49      3.58 o 
  -2  -5   5      393.04      437.15     33.44 o 
  -1  -5   5        3.83        2.49      3.36 o 
   0  -5   5      652.78      621.81     14.75 o 
   1  -5   5      252.62      260.78      7.79 o 
   2  -5   5      132.26      140.94     22.41 o 
   3  -5   5      755.89      746.73     34.17 o 
   4  -5   5        4.68        4.04      2.04 o 
   5  -5   5      810.54      736.26     38.27 o 
   6  -5   5       37.70       28.61      5.81 o 
   7  -5   5       21.97       27.52      5.56 o 
   8  -5   5       36.21       34.73      6.74 o 
  -6  -4   5       55.29       51.93     10.50 o 
  -5  -4   5       18.50       38.45     12.12 o 
  -4  -4   5      576.14      574.54     33.11 o 
  -3  -4   5        4.94        0.39      3.30 o 
  -2  -4   5      658.33      680.75     29.78 o 
  -1  -4   5      356.96      358.18     15.31 o 
   0  -4   5      869.97      885.88     20.33 o 
   1  -4   5     1092.48     1101.91     25.73 o 
   2  -4   5       29.95       53.71      8.71 o 
   3  -4   5      722.34      779.77     19.31 o 
   4  -4   5       17.02       19.35      3.45 o 
   5  -4   5       38.35       34.98      3.29 o 
   6  -4   5      175.81      175.42     12.69 o 
   7  -4   5       33.36       30.18      5.99 o 
   8  -4   5        9.44       17.69      4.99 o 
  -7  -3   5        2.58       -1.78      4.99 o 
  -6  -3   5       36.34       41.97     13.47 o 
  -5  -3   5        4.32       16.53     19.81 o 
  -4  -3   5      168.96      182.37     12.07 o 
  -3  -3   5      174.29      184.72     12.54 o 
  -2  -3   5      559.36      548.50     21.99 o 
  -1  -3   5      244.16      208.01      9.46 o 
   0  -3   5       83.69       89.74      2.89 o 
   1  -3   5     1745.29     1664.53     36.95 o 
   2  -3   5      104.99       99.65      4.69 o 
   3  -3   5      453.21      464.34     17.89 o 
   4  -3   5     1335.73     1206.40     28.31 o 
   5  -3   5       60.96       62.11      4.59 o 
   6  -3   5      126.49      117.70      8.68 o 
   7  -3   5        4.00        4.72      3.52 o 
   8  -3   5      182.52      151.11     12.64 o 
  -7  -2   5        2.22       10.68      5.53 o 
  -6  -2   5      146.46      140.33     12.26 o 
  -5  -2   5       76.45       74.00     11.86 o 
  -4  -2   5      235.41      248.71     13.71 o 
  -3  -2   5      346.66      332.09     14.78 o 
  -2  -2   5        5.42        8.27      6.14 o 
  -1  -2   5     3256.37     3194.13     65.72 o 
   0  -2   5        4.34        7.45      1.83 o 
   1  -2   5      297.09      301.37      7.51 o 
   2  -2   5     2141.16     2208.88     55.64 o 
   3  -2   5      467.37      476.10     12.58 o 
   4  -2   5      327.91      334.59      9.89 o 
   5  -2   5        4.81        0.42      3.33 o 
   6  -2   5       26.63       19.49      4.17 o 
   7  -2   5       17.02       19.10      7.70 o 
   8  -2   5        0.28        1.98      6.76 o 
  -7  -1   5      107.97       95.17     17.06 o 
  -6  -1   5       62.78       77.20     10.45 o 
  -5  -1   5      155.95      164.90     12.32 o 
  -4  -1   5        1.19       -2.09      2.76 o 
  -3  -1   5     1218.01     1147.34     38.17 o 
  -2  -1   5        3.99        6.03      0.85 o 
  -1  -1   5      356.69      364.56      7.90 o 
   0  -1   5     1763.65     1638.25     33.36 o 
   1  -1   5     1312.56     1345.75     32.18 o 
   2  -1   5     1332.46     1399.21     30.84 o 
   3  -1   5      186.84      190.93      5.87 o 
   4  -1   5      478.60      490.47     13.90 o 
   5  -1   5       41.55       38.46      2.94 o 
   6  -1   5      217.76      191.83      8.13 o 
   7  -1   5      130.63      132.47      9.94 o 
   8  -1   5        5.69       -0.52      6.45 o 
  -8   0   5       80.80       73.94      8.84 o 
  -7   0   5        5.68        8.24      4.10 o 
  -6   0   5        0.37       -0.88      3.38 o 
  -5   0   5      350.32      342.87     16.27 o 
  -4   0   5        6.11       11.44      2.50 o 
  -3   0   5      269.47      280.27      7.74 o 
  -2   0   5     1160.11     1136.80     22.50 o 
  -1   0   5      123.96      129.09      8.02 o 
   0   0   5     2104.16     1803.41    215.11 o 
   1   0   5      225.91      213.34      7.79 o 
   2   0   5     1004.59     1009.50     23.32 o 
   3   0   5      290.12      266.84     19.08 o 
   4   0   5       10.64        9.52      1.76 o 
   5   0   5       80.93       82.39      6.20 o 
   6   0   5        4.84       17.80      6.03 o 
   7   0   5       21.96       13.26      5.07 o 
  -8   1   5       21.93        9.00      5.41 o 
  -7   1   5      133.82      121.06     10.14 o 
  -6   1   5        4.96        5.96      4.21 o 
  -5   1   5      104.43      106.82      4.20 o 
  -4   1   5      625.95      636.12     14.93 o 
  -3   1   5      266.89      276.14     10.25 o 
  -2   1   5     1649.15     1680.00     37.04 o 
  -1   1   5       84.42      104.75      5.25 o 
   0   1   5     3094.82     3114.86     63.73 o 
   1   1   5      529.23      513.99     12.35 o 
   2   1   5      539.28      561.06      9.56 o 
   3   1   5      267.69      256.65     11.99 o 
   4   1   5      437.59      428.15     19.44 o 
   5   1   5      139.99      141.24     10.82 o 
   6   1   5       33.83       38.09      6.69 o 
   7   1   5       35.93       29.66      6.10 o 
  -8   2   5        0.63        5.43      6.55 o 
  -7   2   5       26.11       28.86     11.86 o 
  -6   2   5       45.14       46.34      4.20 o 
  -5   2   5      173.05      176.23      9.58 o 
  -4   2   5      283.18      314.42     12.46 o 
  -3   2   5       21.84       24.55      2.32 o 
  -2   2   5      870.40      921.07     20.85 o 
  -1   2   5      410.06      460.70     13.92 o 
   0   2   5        6.58        7.64      1.61 o 
   1   2   5     1137.00     1179.78     40.24 o 
   2   2   5       41.77       54.12     11.86 o 
   3   2   5       57.09       55.98      5.29 o 
   4   2   5      311.13      297.04     17.23 o 
   5   2   5      158.09      148.15     10.52 o 
   6   2   5      100.70      114.92     11.57 o 
   7   2   5       12.08       17.41     11.28 o 
  -8   3   5       26.52       46.07     11.13 o 
  -7   3   5        7.52        8.52      3.87 o 
  -6   3   5      132.19      133.89      9.10 o 
  -5   3   5       52.60       59.37      4.20 o 
  -4   3   5      727.41      714.60     41.01 o 
  -3   3   5      150.40      146.00      6.01 o 
  -2   3   5      742.17      788.31     26.77 o 
  -1   3   5     2593.21     2723.53    107.83 o 
   0   3   5      599.33      634.56     25.12 o 
   1   3   5      162.85      152.81      9.15 o 
   2   3   5        5.88        6.91      3.86 o 
   3   3   5      766.05      795.46     38.51 o 
   4   3   5       19.75       34.25      6.71 o 
   5   3   5        0.15       -1.17      5.30 o 
   6   3   5       52.90       49.95      8.96 o 
  -8   4   5        4.45       14.56      8.11 o 
  -7   4   5        1.55        6.29      2.68 o 
  -6   4   5      194.75      188.29     14.16 o 
  -5   4   5       11.52       16.68      3.42 o 
  -4   4   5       80.94       87.87      4.70 o 
  -3   4   5      768.72      866.05     38.00 o 
  -2   4   5       36.01       36.71      2.64 o 
  -1   4   5      110.32       99.75      5.47 o 
   0   4   5      814.78      797.21     33.77 o 
   1   4   5      216.71      226.07     12.95 o 
   2   4   5      133.09      130.98     10.98 o 
   3   4   5       27.22       31.39      6.36 o 
   4   4   5      351.79      368.25     32.14 o 
   5   4   5       74.18       87.08     10.18 o 
  -8   5   5       35.28       49.21     14.92 o 
  -7   5   5        9.29        5.33      5.15 o 
  -6   5   5        9.43        9.28      5.37 o 
  -5   5   5      281.18      253.46     15.52 o 
  -4   5   5      175.09      181.66      8.10 o 
  -3   5   5      416.86      350.60     35.61 o 
  -2   5   5      144.41      135.76      8.13 o 
  -1   5   5      245.68      238.78     11.96 o 
   0   5   5       11.39       27.50      7.96 o 
   1   5   5       79.18       74.77      8.04 o 
   2   5   5      424.05      448.53     25.74 o 
   3   5   5        9.51       19.70      5.97 o 
   4   5   5       73.43       83.98     10.88 o 
   5   5   5       48.96       37.81      8.39 o 
  -8   6   5        6.01       19.87     18.10 o 
  -7   6   5       61.16       59.06      8.24 o 
  -6   6   5       26.86       18.28      5.55 o 
  -5   6   5      120.88      128.59     19.66 o 
  -4   6   5      165.22      178.45      7.67 o 
  -3   6   5      240.98      248.00     13.41 o 
  -2   6   5      293.21      275.52      9.58 o 
  -1   6   5        7.16       20.15      4.81 o 
   0   6   5      198.25      185.33     13.44 o 
   1   6   5       37.96       47.44      7.27 o 
   2   6   5      104.73      118.60     11.32 o 
   3   6   5      209.70      216.96     16.26 o 
   4   6   5        9.28       14.03      6.08 o 
  -8   7   5        1.99        1.60      5.67 o 
  -7   7   5       16.60       24.12      6.30 o 
  -6   7   5        0.43        5.06      4.52 o 
  -5   7   5      140.35      129.12     12.69 o 
  -4   7   5       27.07       24.36      3.27 o 
  -3   7   5       13.10       34.48      4.67 o 
  -2   7   5       33.77       38.22      5.97 o 
  -1   7   5        2.89        0.62      3.87 o 
   0   7   5      160.90      141.40     12.74 o 
   1   7   5      210.53      191.08     17.41 o 
   2   7   5       33.44       36.61      7.51 o 
   3   7   5      103.95      111.29     14.49 o 
  -7   8   5       28.15       32.20      9.88 o 
  -6   8   5       55.05       74.10      9.26 o 
  -5   8   5        2.67        3.43      4.47 o 
  -4   8   5      211.12      194.93      9.77 o 
  -3   8   5        1.00       -4.28      4.28 o 
  -2   8   5       35.80       32.16      6.34 o 
  -1   8   5      154.57      138.17     13.01 o 
   0   8   5       58.16       71.18     12.17 o 
   1   8   5      107.96      120.69     13.00 o 
   2   8   5       24.25       21.29      6.31 o 
  -6   9   5       18.36       11.54      8.32 o 
  -5   9   5       10.96        9.57      7.70 o 
  -4   9   5        4.79        5.72      6.86 o 
  -3   9   5       46.16       45.54      7.71 o 
  -2   9   5       71.54       76.24      9.91 o 
  -1   9   5       41.58       39.45      8.67 o 
   0   9   5       48.01       37.44      7.72 o 
  -4  10   5        6.71        4.37      7.38 o 
  -3  10   5       25.96       23.82     11.86 o 
   1 -10   6       20.44       11.23      9.98 o 
   2 -10   6       23.89       37.44     13.10 o 
   3 -10   6      102.76      112.32     21.22 o 
   4 -10   6       16.35       27.87     11.54 o 
  -1  -9   6       63.87       89.68     13.72 o 
   0  -9   6       92.93      110.59     13.34 o 
   1  -9   6      226.13      222.51     16.27 o 
   2  -9   6       12.38        6.55      9.46 o 
   3  -9   6      100.00       95.22     10.40 o 
   4  -9   6        2.38       10.28      6.60 o 
   5  -9   6        2.68       18.95     19.40 o 
   6  -9   6       38.37       33.80      7.26 o 
  -2  -8   6      139.07      130.41     15.12 o 
  -1  -8   6      158.91      169.09     28.96 o 
   0  -8   6        0.61        1.43      4.04 o 
   1  -8   6      536.49      507.68     30.84 o 
   2  -8   6       56.59       83.09      7.30 o 
   3  -8   6      190.63      190.30     47.94 o 
   4  -8   6      119.36      122.20     12.19 o 
   5  -8   6      198.98      189.18     17.27 o 
   6  -8   6       33.29       40.48      9.36 o 
   7  -8   6       22.95       25.63      6.32 o 
  -3  -7   6       88.57       86.83     12.96 o 
  -2  -7   6        3.36        6.77      7.80 o 
  -1  -7   6      606.96      627.46     35.27 o 
   0  -7   6        5.05        7.94      4.16 o 
   1  -7   6       10.02       13.25      2.69 o 
   2  -7   6      249.57      260.45     10.41 o 
   3  -7   6       21.05       30.33      5.01 o 
   4  -7   6      156.22      162.08     13.62 o 
   5  -7   6        7.84        4.76      4.38 o 
   6  -7   6      114.46      113.33     11.20 o 
   7  -7   6        1.60       11.00      4.83 o 
  -4  -6   6        0.34       15.11     18.56 o 
  -3  -6   6      479.72      453.56     26.94 o 
  -2  -6   6       30.63       34.47      6.53 o 
  -1  -6   6      274.79      268.83     18.20 o 
   0  -6   6     1232.73     1193.10     61.78 o 
   1  -6   6      705.23      670.07     27.24 o 
   2  -6   6      293.42      272.92     10.01 o 
   3  -6   6       55.83       54.44      3.52 o 
   4  -6   6      352.76      345.26     26.83 o 
   5  -6   6       92.45      100.72      8.56 o 
   6  -6   6       22.13       22.22      6.10 o 
   7  -6   6       55.97       64.91     17.52 o 
   8  -6   6        3.34       14.18      5.61 o 
  -5  -5   6      267.61      290.61     24.49 o 
  -4  -5   6        2.43        4.04      4.89 o 
  -3  -5   6      281.58      276.38     20.47 o 
  -2  -5   6      264.49      266.59     17.34 o 
  -1  -5   6       86.78       86.54      7.81 o 
   0  -5   6      187.26      169.26      8.17 o 
   1  -5   6      165.57      173.36     13.02 o 
   2  -5   6      756.66      771.98     22.05 o 
   3  -5   6       98.88      106.77      8.47 o 
   4  -5   6      114.64      110.17      7.64 o 
   5  -5   6       42.52       41.94      5.86 o 
   6  -5   6        0.89        1.08      3.46 o 
   7  -5   6       25.73       23.97      5.57 o 
   8  -5   6       22.03       30.97     12.84 o 
  -6  -4   6        0.69       -5.82      6.18 o 
  -5  -4   6       65.19       57.53     10.61 o 
  -4  -4   6      313.42      307.24     20.76 o 
  -3  -4   6      128.20      124.27     11.28 o 
  -2  -4   6     1098.30     1018.68     42.48 o 
  -1  -4   6       10.23       15.12      3.41 o 
   0  -4   6      842.31      798.43     19.67 o 
   1  -4   6       46.56       51.81      3.22 o 
   2  -4   6      319.81      330.56     28.52 o 
   3  -4   6     1175.29     1185.09     61.78 o 
   4  -4   6       21.57       28.18      2.72 o 
   5  -4   6      249.40      245.94      9.75 o 
   6  -4   6       25.10       25.50      5.15 o 
   7  -4   6       77.43       82.75      9.41 o 
   8  -4   6       79.68       82.99     14.25 o 
  -6  -3   6      111.88      106.37     11.50 o 
  -5  -3   6      169.07      165.95     14.01 o 
  -4  -3   6      347.67      345.67     20.59 o 
  -3  -3   6       43.86       33.58      5.40 o 
  -2  -3   6      637.88      633.13     27.35 o 
  -1  -3   6      482.43      449.34     22.39 o 
   0  -3   6     1004.94      973.61     23.49 o 
   1  -3   6      696.53      696.25     18.87 o 
   2  -3   6      303.65      326.30     17.73 o 
   3  -3   6        7.78        8.78      2.26 o 
   4  -3   6      211.01      186.21     16.83 o 
   5  -3   6      126.30      130.09      8.05 o 
   6  -3   6       55.85       72.89     12.62 o 
   7  -3   6       11.72        9.11      4.09 o 
   8  -3   6       16.51       16.95      9.88 o 
  -7  -2   6       31.69       38.67      7.28 o 
  -6  -2   6       94.74       82.15     11.24 o 
  -5  -2   6        0.75        7.16     11.08 o 
  -4  -2   6      659.43      638.52     29.79 o 
  -3  -2   6        7.94       18.06      5.10 o 
  -2  -2   6       70.56       77.18      6.30 o 
  -1  -2   6      583.68      570.10     14.11 o 
   0  -2   6       28.35       28.02      4.72 o 
   1  -2   6     1312.63     1331.14     33.47 o 
   2  -2   6     1078.76     1189.98     54.79 o 
   3  -2   6     1200.68     1210.87     37.33 o 
   4  -2   6      155.74      156.16      6.68 o 
   5  -2   6        2.36        5.50      2.20 o 
   6  -2   6      696.38      656.63     26.80 o 
   7  -2   6       52.22       36.19     11.23 o 
   8  -2   6       30.70       43.37     10.82 o 
  -7  -1   6        0.25        5.11      8.37 o 
  -6  -1   6      231.27      230.76     19.40 o 
  -5  -1   6      152.28      149.38     11.68 o 
  -4  -1   6       73.60       82.56     10.50 o 
  -3  -1   6     1762.11     1764.23     63.07 o 
  -2  -1   6      956.64      978.60     20.37 o 
  -1  -1   6      674.23      723.10     25.81 o 
   0  -1   6      100.39      105.72      4.14 o 
   1  -1   6      479.55      421.69     13.64 o 
   2  -1   6       72.26       75.71      7.06 o 
   3  -1   6        1.60        5.81      1.74 o 
   4  -1   6      528.52      511.68     15.05 o 
   5  -1   6       20.21       29.41      4.12 o 
   6  -1   6        3.16        7.55      4.10 o 
   7  -1   6       55.15       42.72      6.31 o 
  -7   0   6        4.34        3.07      7.12 o 
  -6   0   6       90.10       88.03     10.26 o 
  -5   0   6      183.53      173.85     11.37 o 
  -4   0   6       75.60       89.52     13.99 o 
  -3   0   6       49.06       47.62      2.31 o 
  -2   0   6      568.04      594.91     25.45 o 
  -1   0   6     1920.40     2055.91     70.07 o 
   0   0   6      747.36      718.17     25.48 o 
   1   0   6       37.54       40.48      2.06 o 
   2   0   6      992.54     1003.99     24.90 o 
   3   0   6       74.21       74.63      3.37 o 
   4   0   6      908.93      837.98     21.05 o 
   5   0   6      703.41      633.98     28.90 o 
   6   0   6       64.11       59.89     13.16 o 
   7   0   6       72.61       63.34      9.10 o 
  -8   1   6       17.50       27.97     13.99 o 
  -7   1   6      162.22      171.30     14.49 o 
  -6   1   6       16.63       24.37      5.07 o 
  -5   1   6      315.56      298.64     15.06 o 
  -4   1   6       17.85       21.32      2.30 o 
  -3   1   6      724.63      726.38     18.55 o 
  -2   1   6      192.74      202.52      8.86 o 
  -1   1   6       68.94       87.02      5.39 o 
   0   1   6     1061.88      997.53     24.43 o 
   1   1   6      102.10      102.56      2.59 o 
   2   1   6      874.03      785.19     29.69 o 
   3   1   6      482.08      488.81     20.63 o 
   4   1   6       21.78       30.64      5.06 o 
   5   1   6      137.36      147.84     12.09 o 
   6   1   6       30.41       34.26     10.24 o 
   7   1   6       30.21       36.49      7.77 o 
  -8   2   6       15.35       32.14     12.69 o 
  -7   2   6       29.61       33.88      8.63 o 
  -6   2   6       69.13       69.09      6.83 o 
  -5   2   6      143.64      166.41     14.00 o 
  -4   2   6      251.81      258.67      8.64 o 
  -3   2   6      420.79      446.87     12.51 o 
  -2   2   6     1064.41     1049.38     36.34 o 
  -1   2   6       18.10       21.30      7.03 o 
   0   2   6      460.83      472.47     27.77 o 
   1   2   6      432.31      429.46     23.66 o 
   2   2   6      688.75      705.87     31.62 o 
   3   2   6     1055.55      971.52     39.51 o 
   4   2   6       45.15       53.83      6.74 o 
   5   2   6      302.48      273.67     16.54 o 
   6   2   6        0.88        4.09      4.82 o 
  -8   3   6        5.52        6.66      8.53 o 
  -7   3   6      104.82      109.53     22.88 o 
  -6   3   6        1.74       17.97      5.84 o 
  -5   3   6       13.76       19.38      4.81 o 
  -4   3   6      195.71      185.33      7.38 o 
  -3   3   6      276.43      300.95     10.52 o 
  -2   3   6      163.23      170.60     12.80 o 
  -1   3   6     1025.75     1040.18     23.17 o 
   0   3   6      444.59      405.46     18.82 o 
   1   3   6      937.11      963.66     88.71 o 
   2   3   6      287.57      296.44     19.86 o 
   3   3   6      775.97      786.35     64.38 o 
   4   3   6       60.10       51.69      8.58 o 
   5   3   6       14.49       10.03      5.80 o 
   6   3   6       82.21       71.75     10.04 o 
  -8   4   6       28.60       33.07     13.00 o 
  -7   4   6        1.29        3.06      3.64 o 
  -6   4   6      202.23      190.35      9.13 o 
  -5   4   6       46.38       48.92      4.35 o 
  -4   4   6      306.05      309.07     15.05 o 
  -3   4   6      195.13      193.66      7.87 o 
  -2   4   6      463.02      469.77     12.73 o 
  -1   4   6      256.31      247.12     12.45 o 
   0   4   6       22.82       29.19      6.24 o 
   1   4   6     1980.15     1934.28    116.01 o 
   2   4   6       19.49       27.59      6.70 o 
   3   4   6       60.44       70.51      9.67 o 
   4   4   6       84.37      102.31     26.47 o 
   5   4   6       40.40       54.76     13.73 o 
  -8   5   6        6.30        9.67      7.90 o 
  -7   5   6        2.80       11.94      5.15 o 
  -6   5   6        8.68       15.64      5.34 o 
  -5   5   6      291.31      274.39     18.33 o 
  -4   5   6       48.23       58.39      5.25 o 
  -3   5   6      166.72      132.56     12.00 o 
  -2   5   6       61.82       58.88      5.24 o 
  -1   5   6     1113.45     1051.51     47.56 o 
   0   5   6      322.89      310.93     23.19 o 
   1   5   6       59.31       60.77      7.27 o 
   2   5   6      657.72      617.04     39.10 o 
   3   5   6        7.73       10.05      5.72 o 
   4   5   6      153.16      150.22     15.89 o 
  -8   6   6        7.33        6.45      8.63 o 
  -7   6   6        6.47       13.44      5.22 o 
  -6   6   6       69.72       69.63      8.53 o 
  -5   6   6       33.44       38.93      4.36 o 
  -4   6   6       10.02       13.94      3.20 o 
  -3   6   6      452.40      419.88     24.70 o 
  -2   6   6        1.31        2.46     10.14 o 
  -1   6   6      585.73      550.37     31.18 o 
   0   6   6      441.61      442.50     26.61 o 
   1   6   6       92.38      108.09     11.64 o 
   2   6   6       85.68       89.71     11.45 o 
   3   6   6        4.98       11.07      7.04 o 
  -7   7   6       42.96       51.64      9.51 o 
  -6   7   6       15.72       22.93      6.62 o 
  -5   7   6      124.39      133.30      8.30 o 
  -4   7   6       12.42        9.21      8.42 o 
  -3   7   6      157.15      175.32     13.85 o 
  -2   7   6      449.47      404.96     24.92 o 
  -1   7   6        2.00        6.15      8.27 o 
   0   7   6      284.75      264.26     21.76 o 
   1   7   6       52.43       56.50      8.46 o 
   2   7   6      109.83       96.58     12.13 o 
  -6   8   6        4.40        2.81      6.55 o 
  -5   8   6       20.86       28.39      9.15 o 
  -4   8   6       49.35       55.18     16.12 o 
  -3   8   6      112.67      104.76     18.46 o 
  -2   8   6      256.84      226.37     18.79 o 
  -1   8   6        6.42       22.26      6.93 o 
   0   8   6      104.49      105.65     12.38 o 
   1   8   6        4.02        4.07      6.76 o 
  -5   9   6       35.10       31.41     10.50 o 
  -4   9   6      142.09      125.94     22.05 o 
  -3   9   6       30.96       36.09     12.38 o 
  -2   9   6      129.23      137.17     15.26 o 
  -1   9   6       26.80       20.96      7.37 o 
   0  -9   7      115.81      121.58     19.76 o 
   1  -9   7        1.86       20.28     11.23 o 
   2  -9   7       30.20       25.58     11.54 o 
   3  -9   7       87.01       80.39     17.78 o 
   4  -9   7        1.76        6.86      7.49 o 
   5  -9   7       69.70       79.63     22.67 o 
  -2  -8   7      116.91      134.37     21.63 o 
  -1  -8   7       43.84       47.51     10.76 o 
   0  -8   7      124.55      128.49     15.91 o 
   1  -8   7      131.55      127.39     11.70 o 
   2  -8   7      178.99      186.26     25.69 o 
   3  -8   7       78.62       70.80     13.00 o 
   4  -8   7       19.16       31.23      7.26 o 
   5  -8   7       21.36       36.63     10.87 o 
   6  -8   7        4.20       -2.60      6.55 o 
  -3  -7   7        0.44        6.20      5.73 o 
  -2  -7   7      111.97      109.02     13.29 o 
  -1  -7   7       72.80       73.80      8.88 o 
   0  -7   7       52.26       53.65      7.88 o 
   1  -7   7      135.23      112.90     56.47 o 
   2  -7   7      200.81      186.04      8.98 o 
   3  -7   7      329.84      323.65     30.84 o 
   4  -7   7      112.87      123.78     11.87 o 
   5  -7   7       19.58       13.67      5.30 o 
   6  -7   7      132.38      138.26     24.02 o 
   7  -7   7        0.08        1.53      6.71 o 
  -4  -6   7       23.93       17.32     10.35 o 
  -3  -6   7      191.10      174.71     15.06 o 
  -2  -6   7       92.95      100.49     11.62 o 
  -1  -6   7       99.82      113.99     10.53 o 
   0  -6   7        2.84       10.66      5.36 o 
   1  -6   7      396.05      369.01     21.84 o 
   2  -6   7       63.77       68.43      9.19 o 
   3  -6   7       40.47       41.63      6.54 o 
   4  -6   7      131.99      137.63     14.25 o 
   5  -6   7       20.21       21.89      5.42 o 
   6  -6   7       11.92       22.74      5.56 o 
   7  -6   7       15.08       18.05      5.89 o 
  -5  -5   7       77.07       50.36      9.00 o 
  -4  -5   7       77.27       73.84     10.54 o 
  -3  -5   7       51.71       60.51     10.09 o 
  -2  -5   7      110.36      106.89     10.44 o 
  -1  -5   7      788.38      764.33     38.35 o 
   0  -5   7      297.45      264.91     24.80 o 
   1  -5   7      148.31      133.32     10.89 o 
   2  -5   7      800.16      742.94     38.59 o 
   3  -5   7        8.40        9.00      9.52 o 
   4  -5   7      176.22      167.79      9.08 o 
   5  -5   7       70.76       79.67      8.89 o 
   6  -5   7      110.37      126.14     11.33 o 
   7  -5   7       17.54       22.87      9.15 o 
  -5  -4   7       56.21       64.22     12.01 o 
  -4  -4   7        3.86        7.80      5.46 o 
  -3  -4   7      243.91      268.51     17.55 o 
  -2  -4   7       22.88       25.84      5.13 o 
  -1  -4   7        4.05        9.59      4.01 o 
   0  -4   7      467.86      464.91     12.46 o 
   1  -4   7      307.61      299.21     10.47 o 
   2  -4   7      113.26      123.77      6.04 o 
   3  -4   7      116.61      115.20      9.62 o 
   4  -4   7       53.10       66.86     12.74 o 
   5  -4   7      157.26      179.14     11.21 o 
   6  -4   7        1.49        8.25      8.79 o 
   7  -4   7       76.24       66.97      7.97 o 
  -6  -3   7        9.15        5.10      4.81 o 
  -5  -3   7       53.31       55.64      7.83 o 
  -4  -3   7      140.42      137.82     11.37 o 
  -3  -3   7      119.23      106.37      9.67 o 
  -2  -3   7     1323.21     1166.96     48.89 o 
  -1  -3   7       37.65       41.32      5.64 o 
   0  -3   7     1139.10     1059.88     27.73 o 
   1  -3   7      374.06      355.79     11.54 o 
   2  -3   7      465.94      480.75     16.33 o 
   3  -3   7      285.66      340.20     17.14 o 
   4  -3   7       72.45       76.30      9.04 o 
   5  -3   7      199.27      219.34      9.78 o 
   6  -3   7        0.25        3.95      3.49 o 
   7  -3   7        0.63        2.91      5.72 o 
  -6  -2   7        4.97        5.11      4.91 o 
  -5  -2   7       40.59       59.45      8.12 o 
  -4  -2   7       20.95       22.04      5.21 o 
  -3  -2   7        0.08        6.15      3.49 o 
  -2  -2   7      242.77      211.54     10.44 o 
  -1  -2   7      981.14      988.28     24.99 o 
   0  -2   7       67.05       76.94      4.09 o 
   1  -2   7      128.76      122.87      6.39 o 
   2  -2   7       80.52       85.73      5.33 o 
   3  -2   7      726.35      803.44     59.18 o 
   4  -2   7       18.33       15.19      2.87 o 
   5  -2   7       34.88       32.18      4.10 o 
   6  -2   7        8.79       14.81      6.55 o 
   7  -2   7       58.69       60.01     12.17 o 
  -7  -1   7        1.72        5.42      5.25 o 
  -6  -1   7      108.82      120.18     10.91 o 
  -5  -1   7       13.82       18.79      5.22 o 
  -4  -1   7      469.60      408.01     19.59 o 
  -3  -1   7      159.32      156.27      9.79 o 
  -2  -1   7      589.66      587.85     14.26 o 
  -1  -1   7      627.18      627.49     27.71 o 
   0  -1   7       39.93       37.76      3.03 o 
   1  -1   7     2087.90     2182.75     77.47 o 
   2  -1   7       50.96       51.83      3.59 o 
   3  -1   7      171.21      199.93     14.74 o 
   4  -1   7      369.97      366.95     11.83 o 
   5  -1   7       61.60       42.46      6.66 o 
   6  -1   7       68.32       68.60      7.61 o 
   7  -1   7        0.17       -8.42      8.42 o 
  -7   0   7        2.64       23.57      7.90 o 
  -6   0   7        2.19       10.83      4.47 o 
  -5   0   7      164.90      155.02     11.52 o 
  -4   0   7      281.79      272.68     15.88 o 
  -3   0   7      737.05      755.59     22.09 o 
  -2   0   7       79.07       81.76      4.45 o 
  -1   0   7      884.87      930.82     25.47 o 
   0   0   7       21.97       44.42      9.27 o 
   1   0   7      158.29      164.56      8.54 o 
   2   0   7      435.98      386.78     29.44 o 
   3   0   7      110.29      107.18      8.20 o 
   4   0   7       13.78       13.40      6.40 o 
   5   0   7        0.85        1.16      3.27 o 
   6   0   7       10.14        5.16      7.33 o 
   7   0   7       28.98       21.63      8.42 o 
  -7   1   7        4.48        4.26      4.56 o 
  -6   1   7      212.61      213.30     16.17 o 
  -5   1   7        9.51        8.01      3.92 o 
  -4   1   7       11.14       17.59      4.29 o 
  -3   1   7      734.13      713.81     19.34 o 
  -2   1   7       94.61      104.29      5.86 o 
  -1   1   7      343.79      382.71     10.43 o 
   0   1   7      710.82      737.76     17.40 o 
   1   1   7      149.64      161.02     10.12 o 
   2   1   7      763.66      726.91     29.62 o 
   3   1   7       36.07       42.22      5.29 o 
   4   1   7      403.37      396.90     24.13 o 
   5   1   7       13.05       14.17      4.92 o 
   6   1   7       60.73       56.82      9.21 o 
  -7   2   7       42.57       37.04      7.02 o 
  -6   2   7        1.75        4.16      3.85 o 
  -5   2   7      817.75      768.67     23.67 o 
  -4   2   7       57.99       70.29      4.04 o 
  -3   2   7      162.32      160.72      7.17 o 
  -2   2   7      261.67      270.12     21.48 o 
  -1   2   7      300.57      315.13     17.82 o 
   0   2   7      435.64      445.11     23.71 o 
   1   2   7        2.90        3.97      3.64 o 
   2   2   7        6.65       14.71      7.07 o 
   3   2   7        7.16       17.27      4.47 o 
   4   2   7        3.03        3.96      7.44 o 
   5   2   7       96.27      104.46      9.78 o 
   6   2   7        5.78       18.74      8.79 o 
  -7   3   7       25.81       50.00     23.56 o 
  -6   3   7        3.52        2.65      3.56 o 
  -5   3   7       69.55       79.71      5.63 o 
  -4   3   7      305.25      315.88     16.81 o 
  -3   3   7      153.16      172.02      7.66 o 
  -2   3   7      368.01      411.26     32.54 o 
  -1   3   7       14.18       14.75      4.16 o 
   0   3   7      623.81      657.09     33.45 o 
   1   3   7      145.31      135.53     22.62 o 
   2   3   7      101.09      112.31     14.77 o 
   3   3   7      254.44      276.54     32.14 o 
   4   3   7       50.96       60.75      9.91 o 
   5   3   7       63.87       61.69     12.22 o 
  -7   4   7      111.49       99.09      9.67 o 
  -6   4   7      127.31      122.52      7.41 o 
  -5   4   7       10.60        8.98      2.96 o 
  -4   4   7       91.55       97.30      6.92 o 
  -3   4   7       13.39       13.79      3.86 o 
  -2   4   7      441.05      424.78     12.06 o 
  -1   4   7       54.52       41.92     10.61 o 
   0   4   7       49.61       48.80      6.77 o 
   1   4   7      154.57      170.52     13.78 o 
   2   4   7       15.85       12.88      5.39 o 
   3   4   7       48.27       55.90      8.47 o 
   4   4   7      120.33      143.71     17.21 o 
  -7   5   7       12.74        3.12      7.49 o 
  -6   5   7      101.83      105.89      9.91 o 
  -5   5   7        0.37       -3.57      3.57 o 
  -4   5   7      339.38      394.03     21.65 o 
  -3   5   7        1.52        2.55      2.68 o 
  -2   5   7       79.94       93.16      8.19 o 
  -1   5   7      318.81      299.63     26.42 o 
   0   5   7      141.58      134.49     13.31 o 
   1   5   7       19.75       37.07      7.24 o 
   2   5   7       51.24       63.65     14.09 o 
   3   5   7      116.29      133.51     19.19 o 
   4   5   7       63.26       68.67     22.26 o 
  -7   6   7       14.22       18.65      5.73 o 
  -6   6   7       27.25       18.08      5.99 o 
  -5   6   7        4.92        2.50      3.16 o 
  -4   6   7        2.50       -0.61      3.44 o 
  -3   6   7      266.13      250.23     17.12 o 
  -2   6   7       32.38       41.76      7.71 o 
  -1   6   7        7.50        1.35      4.46 o 
   0   6   7      159.12      166.17     15.74 o 
   1   6   7      143.40      144.23     14.61 o 
   2   6   7      151.22      153.65     16.46 o 
   3   6   7        0.35        1.28      5.26 o 
  -6   7   7       28.26       29.02     11.02 o 
  -5   7   7       56.31       59.49     11.65 o 
  -4   7   7       57.56       52.84      7.99 o 
  -3   7   7       37.05       42.82      6.31 o 
  -2   7   7        1.28        5.51     12.12 o 
  -1   7   7       62.99       88.52     12.12 o 
   0   7   7       16.19       18.14      6.39 o 
   1   7   7       12.45       24.87     11.65 o 
   2   7   7       81.82       92.20     13.41 o 
  -5   8   7       25.69       36.92     12.79 o 
  -4   8   7      104.30       96.82     15.08 o 
  -3   8   7        1.49        3.70     10.66 o 
  -2   8   7       54.80       42.57      8.23 o 
  -1   8   7        0.66       -3.90      5.67 o 
   0   8   7      164.90      145.23     16.05 o 
   2  -9   8       96.50       56.68     12.06 o 
   3  -9   8        0.98       -0.10      7.18 o 
   4  -9   8       38.32       42.54     14.04 o 
  -1  -8   8        0.94        1.37     10.30 o 
   0  -8   8      147.16      124.38     13.34 o 
   1  -8   8       83.74       68.13      9.12 o 
   2  -8   8       73.51       71.76     16.54 o 
   3  -8   8      109.68      107.43     19.55 o 
   4  -8   8       27.20       25.73      6.68 o 
   5  -8   8      121.76      125.62     28.44 o 
  -2  -7   8      123.65      116.25     13.66 o 
  -1  -7   8       13.05       28.66     18.93 o 
   0  -7   8      291.57      291.09     22.41 o 
   1  -7   8       42.13       46.23      9.98 o 
   2  -7   8       36.67       40.49      7.07 o 
   3  -7   8      112.63      113.72     21.01 o 
   4  -7   8       82.60       81.29     26.52 o 
   5  -7   8      111.27      104.75     22.78 o 
   6  -7   8       12.30       10.06      5.91 o 
  -3  -6   8       15.30       12.81      6.65 o 
  -2  -6   8      182.32      171.76     18.02 o 
  -1  -6   8      139.54      147.52     13.41 o 
   0  -6   8        2.73        1.52      7.18 o 
   1  -6   8      524.79      512.37     27.90 o 
   2  -6   8       38.75       25.35      4.86 o 
   3  -6   8      118.82      125.17      7.63 o 
   4  -6   8      212.92      246.84     35.93 o 
   5  -6   8       25.41       38.08      7.98 o 
   6  -6   8       99.96       99.23     20.96 o 
  -4  -5   8       87.28       67.86     12.30 o 
  -3  -5   8       56.32       45.95     10.35 o 
  -2  -5   8       24.66       22.63      5.75 o 
  -1  -5   8      531.33      512.63     27.40 o 
   0  -5   8       46.07       47.92      6.61 o 
   1  -5   8      105.43       95.54      5.57 o 
   2  -5   8       45.60       49.07      5.79 o 
   3  -5   8      689.96      719.24     25.74 o 
   4  -5   8       33.09       34.53     12.74 o 
   5  -5   8        8.30        4.02      8.01 o 
   6  -5   8        1.66        1.89      5.46 o 
   7  -5   8        0.87        0.62      6.86 o 
  -5  -4   8       17.07       23.06     16.28 o 
  -4  -4   8       15.75        9.30      5.52 o 
  -3  -4   8      554.91      508.76     31.00 o 
  -2  -4   8        1.60       -1.41      5.20 o 
  -1  -4   8      276.72      263.58     15.88 o 
   0  -4   8       76.49       77.21      4.04 o 
   1  -4   8      432.86      425.79     15.35 o 
   2  -4   8      281.02      277.77     11.53 o 
   3  -4   8       35.35       38.85      5.41 o 
   4  -4   8      416.91      449.51     38.86 o 
   5  -4   8       52.32       68.05      7.92 o 
   6  -4   8       49.25       55.45     11.18 o 
   7  -4   8       18.89       18.51      9.98 o 
  -5  -3   8      130.77      123.10     14.73 o 
  -4  -3   8       16.38       14.92     10.56 o 
  -3  -3   8       91.27       76.49      8.60 o 
  -2  -3   8      138.26      132.98     10.64 o 
  -1  -3   8      118.73      119.98     10.30 o 
   0  -3   8      148.88      161.22      7.21 o 
   1  -3   8      278.34      258.11     10.24 o 
   2  -3   8      379.62      406.48     15.80 o 
   3  -3   8        7.94       12.55      3.02 o 
   4  -3   8        2.43        5.22      4.10 o 
   5  -3   8      105.36      107.91      8.76 o 
   6  -3   8       18.61       22.98      9.78 o 
   7  -3   8       37.79       20.07      8.53 o 
  -6  -2   8        0.47       10.25      5.65 o 
  -5  -2   8      193.73      176.32     15.46 o 
  -4  -2   8      234.33      208.07     16.91 o 
  -3  -2   8      348.05      339.43     34.84 o 
  -2  -2   8      178.21      168.25     11.23 o 
  -1  -2   8      204.53      221.99     10.92 o 
   0  -2   8      871.90      854.09     25.15 o 
   1  -2   8       99.78      105.21      6.01 o 
   2  -2   8      511.03      491.08     17.17 o 
   3  -2   8      303.44      305.59     11.37 o 
   4  -2   8      129.70      134.68     11.79 o 
   5  -2   8       10.17       23.41      5.45 o 
   6  -2   8       65.37       58.64      8.03 o 
   7  -2   8       21.89       18.41     10.19 o 
  -6  -1   8        7.09        3.94      4.72 o 
  -5  -1   8       56.19       62.33      9.31 o 
  -4  -1   8       44.26       40.52      5.46 o 
  -3  -1   8        2.33       11.14     10.50 o 
  -2  -1   8      170.58      185.13      6.57 o 
  -1  -1   8      117.21      119.95      6.99 o 
   0  -1   8       65.23       75.72      4.82 o 
   1  -1   8      430.83      458.79     22.25 o 
   2  -1   8        8.97        3.63      2.23 o 
   3  -1   8      167.83      164.76      6.92 o 
   4  -1   8      103.86      105.73     10.04 o 
   5  -1   8      350.93      336.62     18.08 o 
   6  -1   8        2.36       -0.89      9.26 o 
  -7   0   8       48.72       56.60      8.66 o 
  -6   0   8      136.76      121.54     12.28 o 
  -5   0   8        4.45       13.21      6.71 o 
  -4   0   8      277.54      263.58     14.36 o 
  -3   0   8       30.62       28.08      4.76 o 
  -2   0   8      425.65      439.49     16.58 o 
  -1   0   8     1141.33     1220.87     36.93 o 
   0   0   8      952.71      975.05     29.32 o 
   1   0   8      291.70      285.59     15.66 o 
   2   0   8        2.83       15.78      4.74 o 
   3   0   8      255.19      248.32     17.00 o 
   4   0   8       52.32       52.67      9.05 o 
   5   0   8        0.85       -0.84      3.27 o 
   6   0   8       70.87       58.77      7.98 o 
  -7   1   8        0.11        2.20      6.50 o 
  -6   1   8       65.38       73.98      8.73 o 
  -5   1   8        0.60        5.62      6.55 o 
  -4   1   8        9.23       15.26      3.78 o 
  -3   1   8       13.22       10.71      3.63 o 
  -2   1   8      179.41      192.03      8.64 o 
  -1   1   8       32.43       44.37      3.98 o 
   0   1   8      616.80      592.91     24.61 o 
   1   1   8      386.51      409.42     21.58 o 
   2   1   8      106.45      121.21      9.55 o 
   3   1   8       88.50       81.68      7.83 o 
   4   1   8      139.51      132.32     12.57 o 
   5   1   8        0.17       -1.31      3.95 o 
   6   1   8       38.61       34.92      7.17 o 
  -7   2   8        1.82        1.85      3.82 o 
  -6   2   8        7.79        5.65      4.30 o 
  -5   2   8       27.37       33.43      9.88 o 
  -4   2   8      221.28      233.68     10.65 o 
  -3   2   8      401.35      405.33     15.55 o 
  -2   2   8        0.85       -0.62      3.43 o 
  -1   2   8      653.35      662.22     18.01 o 
   0   2   8       58.45       63.37      7.39 o 
   1   2   8       42.14       60.79     21.84 o 
   2   2   8      597.20      588.78     33.96 o 
   3   2   8        0.02        5.15     10.76 o 
   4   2   8      217.46      209.90     20.23 o 
   5   2   8        0.94        1.31      4.36 o 
  -7   3   8       45.45       46.74      7.75 o 
  -6   3   8       11.70       12.14      4.41 o 
  -5   3   8        2.17       -2.08      2.25 o 
  -4   3   8        1.77        2.32      2.26 o 
  -3   3   8      155.81      174.94      7.91 o 
  -2   3   8      291.75      316.62     24.03 o 
  -1   3   8       78.31       76.93      8.04 o 
   0   3   8      210.62      230.60     20.80 o 
   1   3   8       67.11       72.15     21.74 o 
   2   3   8       62.10       68.34      9.26 o 
   3   3   8       55.46       62.33      9.41 o 
   4   3   8       28.87       29.36      7.45 o 
   5   3   8       13.73       10.85      6.75 o 
  -7   4   8        2.19        0.00      5.20 o 
  -6   4   8        8.47        7.08      4.52 o 
  -5   4   8      184.48      182.36     10.15 o 
  -4   4   8        6.32        7.94      3.34 o 
  -3   4   8       32.76       36.58      3.87 o 
  -2   4   8      189.15      193.85     13.62 o 
  -1   4   8       13.59       18.43      9.41 o 
   0   4   8      469.51      459.95     35.72 o 
   1   4   8      260.09      259.61     19.75 o 
   2   4   8      382.86      353.70     45.14 o 
   3   4   8       30.77       48.65      9.41 o 
   4   4   8        5.20        9.48      7.29 o 
  -7   5   8        1.49       -5.10      8.22 o 
  -6   5   8        2.38        4.26      3.37 o 
  -5   5   8        3.58       -0.23      4.12 o 
  -4   5   8      300.46      308.25     14.14 o 
  -3   5   8       12.20       20.67      5.99 o 
  -2   5   8       81.36       82.92     18.30 o 
  -1   5   8       11.34       20.29      8.89 o 
   0   5   8      135.81      146.81     13.42 o 
   1   5   8       18.10       27.67      8.03 o 
   2   5   8       10.43        6.51      6.66 o 
   3   5   8       88.94       79.82     11.98 o 
  -6   6   8       23.40       16.33      6.86 o 
  -5   6   8        6.23        3.74      4.50 o 
  -4   6   8       17.73       20.79      6.50 o 
  -3   6   8      126.72      106.09     15.60 o 
  -2   6   8      319.55      302.62     26.68 o 
  -1   6   8      121.98      101.89     13.12 o 
   0   6   8       10.17       12.65      5.48 o 
   1   6   8      188.27      189.21     22.57 o 
   2   6   8        4.54       -2.57     10.45 o 
  -5   7   8       32.22       43.26     12.90 o 
  -4   7   8       40.30       49.42      9.41 o 
  -3   7   8        3.54        7.47      5.39 o 
  -2   7   8        6.09        6.50      5.11 o 
  -1   7   8      150.46      139.73     13.78 o 
   0   7   8        4.33        6.97      5.48 o 
  -4   8   8       30.20       24.86     11.34 o 
  -3   8   8      152.78      118.85     24.34 o 
  -2   8   8        9.53        9.25      6.54 o 
   1  -8   9        6.35        0.00      6.55 o 
   2  -8   9       86.76      104.94     21.63 o 
   3  -8   9        0.37        3.43      8.32 o 
   4  -8   9       36.45       54.08     18.20 o 
  -1  -7   9        5.63        8.01      5.75 o 
   0  -7   9      118.61      131.64     17.58 o 
   1  -7   9       16.96       17.36      5.16 o 
   2  -7   9       69.47       76.54     11.02 o 
   3  -7   9      207.46      225.89     35.78 o 
   4  -7   9        1.66        6.51      4.82 o 
   5  -7   9       13.76       21.23      7.87 o 
  -2  -6   9      182.99      176.71     26.16 o 
  -1  -6   9        2.67        3.02      4.33 o 
   0  -6   9      142.70      152.85     19.24 o 
   1  -6   9       46.92       50.74      7.53 o 
   2  -6   9      102.31      105.05      7.11 o 
   3  -6   9       21.16       26.46      4.43 o 
   4  -6   9       14.46       18.44      5.93 o 
   5  -6   9       84.28      113.49     22.31 o 
   6  -6   9        1.71        8.11      6.76 o 
  -3  -5   9        1.09       -1.13      5.42 o 
  -2  -5   9       13.55       19.73      5.52 o 
  -1  -5   9      266.54      258.67     35.78 o 
   0  -5   9       58.31       50.59      7.24 o 
   1  -5   9      355.35      324.22     19.57 o 
   2  -5   9      230.12      233.35     11.79 o 
   3  -5   9      225.90      238.76     13.62 o 
   4  -5   9       30.16       28.45      7.49 o 
   5  -5   9       20.65       26.68      6.65 o 
   6  -5   9      136.64      124.80     20.07 o 
  -4  -4   9       79.93       80.57     11.33 o 
  -3  -4   9      115.58      109.43     13.44 o 
  -2  -4   9      290.49      256.58     19.69 o 
  -1  -4   9       42.73       43.80      6.66 o 
   0  -4   9        7.63        6.63      6.03 o 
   1  -4   9      344.45      337.42     12.96 o 
   2  -4   9        6.96        7.04      3.90 o 
   3  -4   9       48.30       67.72      6.54 o 
   4  -4   9       39.00       47.46      5.89 o 
   5  -4   9       19.76       28.80      6.24 o 
   6  -4   9       27.94       25.27     10.92 o 
  -5  -3   9       55.36       51.02     13.83 o 
  -4  -3   9       23.42       35.93      8.33 o 
  -3  -3   9       87.66       78.76      9.71 o 
  -2  -3   9       56.98       48.49      6.92 o 
  -1  -3   9      731.95      698.06     37.29 o 
   0  -3   9      295.44      286.45     11.53 o 
   1  -3   9        7.35       11.44      2.92 o 
   2  -3   9      401.83      404.13     20.89 o 
   3  -3   9        0.58        1.68      2.82 o 
   4  -3   9      357.21      358.90     16.74 o 
   5  -3   9       29.82       25.30      4.89 o 
   6  -3   9       54.52       59.38     14.77 o 
  -5  -2   9       22.07       21.91      6.68 o 
  -4  -2   9        0.77       -1.99      7.96 o 
  -3  -2   9      132.36      129.01     14.66 o 
  -2  -2   9       70.93       55.37      7.92 o 
  -1  -2   9       73.77       81.26      5.89 o 
   0  -2   9      420.57      389.11     27.92 o 
   1  -2   9       56.33       52.33      5.58 o 
   2  -2   9      155.98      127.56     72.49 o 
   3  -2   9        1.63        9.05      5.77 o 
   4  -2   9      146.62      160.58     19.66 o 
   5  -2   9       46.42       54.29     13.00 o 
   6  -2   9        4.01        0.31      5.41 o 
  -6  -1   9       15.44       25.48     14.14 o 
  -5  -1   9      155.92      149.52     14.00 o 
  -4  -1   9       46.15       44.41     10.87 o 
  -3  -1   9      325.17      317.66     20.96 o 
  -2  -1   9      561.64      558.00     25.80 o 
  -1  -1   9        1.75        4.03      2.47 o 
   0  -1   9      288.48      284.15     11.91 o 
   1  -1   9      119.74      146.01     15.27 o 
   2  -1   9      530.05      519.10     26.09 o 
   3  -1   9       88.34       96.16     11.34 o 
   4  -1   9        0.40        0.14      3.07 o 
   5  -1   9      178.69      149.38     14.13 o 
   6  -1   9        2.04       -2.18      7.28 o 
  -6   0   9        2.28       -1.72      9.41 o 
  -5   0   9        1.12        5.02      4.15 o 
  -4   0   9      163.78      144.20     10.65 o 
  -3   0   9        2.45       -3.98      3.98 o 
  -2   0   9      254.27      253.48     11.24 o 
  -1   0   9      121.65      153.06     12.37 o 
   0   0   9      285.26      311.38     14.81 o 
   1   0   9       52.20       54.11      7.42 o 
   2   0   9        5.99        4.99      6.50 o 
   3   0   9      607.95      598.96     32.06 o 
   4   0   9       20.82       33.48      6.75 o 
   5   0   9       42.01       48.23      7.79 o 
  -6   1   9      107.59       97.57     12.26 o 
  -5   1   9      116.16      115.02     22.98 o 
  -4   1   9      298.40      280.63     16.88 o 
  -3   1   9      220.03      204.15      9.00 o 
  -2   1   9      453.72      478.89     18.22 o 
  -1   1   9       82.14       86.77      7.93 o 
   0   1   9      136.13      129.54     12.32 o 
   1   1   9      536.10      528.06     47.74 o 
   2   1   9       20.12       32.76      7.35 o 
   3   1   9       47.56       54.62     13.05 o 
   4   1   9      141.97      141.98     13.35 o 
   5   1   9       31.21       45.17      8.72 o 
  -6   2   9       22.55       28.52      6.66 o 
  -5   2   9       95.09       88.25     10.29 o 
  -4   2   9      157.96      163.06      9.21 o 
  -3   2   9       16.15       20.31      4.14 o 
  -2   2   9       18.15       23.27      7.74 o 
  -1   2   9      305.18      317.98     19.71 o 
   0   2   9        0.47       -3.86      3.86 o 
   1   2   9      264.61      300.35     34.74 o 
   2   2   9      159.30      172.40     15.26 o 
   3   2   9       83.15       84.80     10.10 o 
   4   2   9      173.20      176.28     16.42 o 
  -6   3   9      136.83      110.46     11.98 o 
  -5   3   9      125.04      112.73     11.32 o 
  -4   3   9        3.70       11.94      7.57 o 
  -3   3   9      419.33      423.39     25.42 o 
  -2   3   9       92.99       93.34      9.42 o 
  -1   3   9      303.77      291.60     38.38 o 
   0   3   9       83.24       93.75     23.76 o 
   1   3   9      112.55      117.94     12.58 o 
   2   3   9      193.72      211.42     43.63 o 
   3   3   9        2.74       13.60      8.48 o 
   4   3   9       45.39       49.97      9.41 o 
  -6   4   9        1.87        0.58      3.95 o 
  -5   4   9       43.08       45.37      4.98 o 
  -4   4   9        1.69       -3.42      5.46 o 
  -3   4   9       30.02       34.83      8.94 o 
  -2   4   9       72.84       74.66      8.53 o 
  -1   4   9      124.83      128.19     11.50 o 
   0   4   9      111.64      112.88     12.61 o 
   1   4   9        1.52       -1.03      4.37 o 
   2   4   9      193.27      213.14     43.42 o 
   3   4   9       67.31       74.67     12.91 o 
  -5   5   9       70.69       52.44      6.40 o 
  -4   5   9        3.74       10.42      5.83 o 
  -3   5   9      119.11      109.90     11.52 o 
  -2   5   9      111.63      113.40     21.22 o 
  -1   5   9        1.73       -5.00      5.00 o 
   0   5   9      349.59      362.13     30.30 o 
   1   5   9        4.95        4.74      6.03 o 
   2   5   9       26.09       39.95     13.78 o 
  -5   6   9       11.74        7.51      5.55 o 
  -4   6   9       27.47       24.28      6.87 o 
  -3   6   9        4.81        3.90      4.41 o 
  -2   6   9      107.32      105.54     12.57 o 
  -1   6   9        0.64        2.53      5.52 o 
   0   6   9       12.42       12.65      6.78 o 
   1   6   9      183.05      184.84     31.20 o 
  -4   7   9       79.28       53.25      8.74 o 
  -3   7   9        6.18        7.72      5.63 o 
  -2   7   9       35.07       27.96     10.56 o 
  -1   7   9      134.72      126.68     14.22 o 
   1  -7  10        3.94       14.46     11.86 o 
   2  -7  10       92.53       98.07     17.06 o 
   3  -7  10        9.05        2.81      9.67 o 
  -1  -6  10       57.92       66.95     18.46 o 
   0  -6  10      244.62      242.62     28.86 o 
   1  -6  10        3.13        6.53      5.20 o 
   2  -6  10      107.63       92.66     10.47 o 
   3  -6  10        4.04        3.54      9.05 o 
   4  -6  10        0.85       -0.09      4.51 o 
  -2  -5  10       39.44       48.56      9.74 o 
  -1  -5  10       14.57       27.35      9.41 o 
   0  -5  10      182.48      175.75     35.62 o 
   1  -5  10       19.99       22.17      5.73 o 
   2  -5  10       29.66       32.30      4.20 o 
   3  -5  10      241.74      243.14     14.86 o 
   4  -5  10       14.78       12.69      5.06 o 
   5  -5  10        7.39        6.66      6.45 o 
  -3  -4  10        8.17        5.48      5.10 o 
  -2  -4  10      304.11      270.09     20.24 o 
  -1  -4  10       49.31       42.27      6.38 o 
   0  -4  10        2.32       -5.77      5.77 o 
   1  -4  10      296.56      277.71     17.69 o 
   2  -4  10        5.90       16.35      3.67 o 
   3  -4  10       50.54       55.53      6.57 o 
   4  -4  10      116.36      121.09     12.35 o 
   5  -4  10       38.38       45.86     12.90 o 
  -4  -3  10      130.99      121.08     14.94 o 
  -3  -3  10       11.10       13.43      5.73 o 
  -2  -3  10       48.34       60.14      9.42 o 
  -1  -3  10      234.84      222.35     16.86 o 
   0  -3  10      162.83      159.91     13.34 o 
   1  -3  10      114.69      112.95      7.13 o 
   2  -3  10       15.71       20.67      8.71 o 
   3  -3  10       34.72       38.35      8.32 o 
   4  -3  10        5.69        1.45      3.77 o 
   5  -3  10        6.84        2.81      7.18 o 
  -4  -2  10       13.74       11.19      4.91 o 
  -3  -2  10      225.15      212.69     16.55 o 
  -2  -2  10        2.19        5.75      4.35 o 
  -1  -2  10       89.34       89.90      8.34 o 
   0  -2  10      236.74      244.10     14.93 o 
   1  -2  10      103.96      106.99      7.11 o 
   2  -2  10      379.09      394.69     22.92 o 
   3  -2  10        2.11       33.95      7.31 o 
   4  -2  10      109.58      132.18     15.76 o 
   5  -2  10        1.30        1.54      4.32 o 
  -5  -1  10      101.79      108.04     17.78 o 
  -4  -1  10       32.51       28.28      6.03 o 
  -3  -1  10      106.96      107.54      9.41 o 
  -2  -1  10        1.84        4.54      4.35 o 
  -1  -1  10      268.19      273.97     15.70 o 
   0  -1  10       24.52       53.59     15.11 o 
   1  -1  10        7.45       12.12      4.70 o 
   2  -1  10       34.00       34.23      7.38 o 
   3  -1  10       12.71       28.04      6.12 o 
   4  -1  10        6.92        3.30      3.94 o 
   5  -1  10       32.24       31.44      6.17 o 
  -5   0  10       65.61       57.17      9.23 o 
  -4   0  10       64.48       62.83      9.04 o 
  -3   0  10       55.36       73.70      9.24 o 
  -2   0  10      171.97      175.68      9.61 o 
  -1   0  10        1.92        2.94      3.34 o 
   0   0  10      545.16      584.37     40.61 o 
   1   0  10       19.85       36.64     23.19 o 
   2   0  10       37.31       51.45      7.20 o 
   3   0  10       97.34      102.61     16.28 o 
   4   0  10       18.85       15.74      6.47 o 
  -5   1  10       28.60       40.99      7.47 o 
  -4   1  10        1.54       -3.08      4.38 o 
  -3   1  10       17.99       22.78      5.36 o 
  -2   1  10      143.97      161.23      8.07 o 
  -1   1  10        0.79       -4.32      4.32 o 
   0   1  10        5.15        6.25      4.75 o 
   1   1  10      283.28      291.40     51.69 o 
   2   1  10       91.48      100.74     12.75 o 
   3   1  10       15.26       20.67      9.57 o 
   4   1  10        5.97        5.62      5.44 o 
  -5   2  10        0.86       -1.85      4.68 o 
  -4   2  10      200.90      207.77     15.01 o 
  -3   2  10        0.82       -3.20      4.09 o 
  -2   2  10      132.49      145.02     14.46 o 
  -1   2  10      182.41      173.70     16.68 o 
   0   2  10       67.31       64.66     15.55 o 
   1   2  10        6.24       22.13      6.58 o 
   2   2  10       70.89       85.39     16.90 o 
   3   2  10       47.96       42.63      8.76 o 
  -5   3  10        9.28        5.82      7.59 o 
  -4   3  10        1.44        0.10      5.82 o 
  -3   3  10      142.97      138.98     12.38 o 
  -2   3  10        2.96       11.47      8.11 o 
  -1   3  10      147.54      157.30     14.93 o 
   0   3  10       22.46       28.66      8.42 o 
   1   3  10      152.45      145.83     17.45 o 
   2   3  10        7.32       13.78      9.46 o 
   3   3  10        4.69       20.41      7.09 o 
  -5   4  10       43.58       36.40     11.34 o 
  -4   4  10      110.41      130.57     14.54 o 
  -3   4  10       55.46       57.20      7.97 o 
  -2   4  10        2.90        6.08      5.12 o 
  -1   4  10       35.10       57.13      9.22 o 
   0   4  10       39.51       41.84     13.26 o 
   1   4  10        4.85        1.00      5.71 o 
   2   4  10        6.70       -3.28      5.64 o 
  -4   5  10       37.47       51.50      8.25 o 
  -3   5  10       78.19       83.82     12.20 o 
  -2   5  10       24.27       27.69     12.53 o 
  -1   5  10       14.70       18.29      6.72 o 
   0   5  10       46.51       50.20     11.19 o 
   1   5  10        1.33        8.55      7.33 o 
  -3   6  10        0.77        4.60      8.89 o 
  -2   6  10       97.51       80.23     10.91 o 
  -1  -5  11       10.53       14.44      5.83 o 
   0  -5  11       90.07       82.32     11.32 o 
   1  -5  11        7.48        6.19      5.17 o 
   2  -5  11       44.28       36.38      7.61 o 
  -2  -4  11       27.74       28.72     11.13 o 
  -1  -4  11        8.78        7.69      4.91 o 
   0  -4  11       22.75       33.95      7.97 o 
   1  -4  11       91.50       99.53     11.86 o 
   2  -4  11       85.72       81.45      9.09 o 
   3  -4  11       50.96       54.69      8.39 o 
   4  -4  11        2.12       -7.90      7.90 o 
  -3  -3  11        0.06       -4.45      4.45 o 
  -2  -3  11       55.24       40.37      7.13 o 
  -1  -3  11       71.73       75.30     10.14 o 
   0  -3  11      206.79      198.24     15.55 o 
   1  -3  11        6.10       23.74      5.64 o 
   2  -3  11        7.03        7.21      4.63 o 
   3  -3  11      106.81      113.70     11.49 o 
   4  -3  11        0.25       -5.72      6.24 o 
  -3  -2  11       14.84       20.79      9.67 o 
  -2  -2  11       71.28       77.86     10.75 o 
  -1  -2  11       24.36       19.31      6.12 o 
   0  -2  11        1.18       12.38      6.76 o 
   1  -2  11      225.26      248.97     19.18 o 
   2  -2  11        2.36        3.14      4.37 o 
   3  -2  11       59.95       64.21      9.24 o 
   4  -2  11       68.37       59.42     10.34 o 
  -4  -1  11       37.56       53.46      9.36 o 
  -3  -1  11       36.36       37.00      8.42 o 
  -2  -1  11        0.22        0.41      4.78 o 
  -1  -1  11      120.57      118.96     10.29 o 
   0  -1  11        2.98       10.59      5.28 o 
   1  -1  11       92.67      102.23     12.34 o 
   2  -1  11      104.92      106.49     13.24 o 
   3  -1  11       27.55       33.57     11.28 o 
   4  -1  11       42.06       31.38      7.15 o 
  -4   0  11        2.04        5.85      5.24 o 
  -3   0  11      107.78      115.53     17.89 o 
  -2   0  11        1.23        2.70      6.97 o 
  -1   0  11      138.32      149.73     14.29 o 
   0   0  11       20.07       32.81      8.06 o 
   1   0  11       55.07       35.91      8.94 o 
   2   0  11       39.91       33.49      8.64 o 
   3   0  11       18.48       18.72      7.40 o 
  -4   1  11        3.63        1.04      5.82 o 
  -3   1  11        4.91       10.40      8.63 o 
  -2   1  11      100.61      102.23     20.28 o 
  -1   1  11       19.82       27.15      7.49 o 
   0   1  11      169.59      179.27     36.45 o 
   1   1  11       21.53       37.45      9.56 o 
   2   1  11      196.98      187.29     30.06 o 
   3   1  11        2.30        1.84     10.82 o 
  -4   2  11       25.20       32.34     12.17 o 
  -3   2  11      116.08      115.34     18.72 o 
  -2   2  11        8.31        8.98      5.24 o 
  -1   2  11        0.05       -0.53      4.40 o 
   0   2  11      131.19      140.50     17.84 o 
   1   2  11        1.87        4.93      5.62 o 
   2   2  11        3.27       15.63      7.85 o 
  -4   3  11       20.46       52.73     14.14 o 
  -3   3  11       21.94       13.31     10.82 o 
  -2   3  11      202.30      187.14     17.50 o 
  -1   3  11        5.40       17.83      6.75 o 
   0   3  11        8.02       14.96     11.80 o 
   1   3  11      107.51      100.84     13.41 o 
  -3   4  11        0.49        6.53      5.51 o 
  -2   4  11        4.18        3.19      6.02 o 
  -1   4  11      112.35      114.40     16.80 o 
   0   4  11       15.88       22.41      9.31 o 
  -1  -3  12        7.84       -1.04      5.93 o 
   0  -3  12      219.26      201.55     24.54 o 
   1  -3  12       12.37       12.38      9.67 o 
   2  -3  12        0.90       -5.30      9.36 o 
  -1  -2  12        7.72       11.75     10.19 o 
   0  -2  12       17.33       16.12      9.88 o 
   1  -2  12      122.52      126.98     24.34 o 
   2  -2  12       38.32       49.91      8.97 o 
  -2  -1  12       19.12        3.33      6.86 o 
  -1  -1  12      154.49      147.47     19.86 o 
   0  -1  12        1.16       -6.14      7.80 o 
   1  -1  12       54.49       64.21     14.87 o 
   2  -1  12       34.44       37.56     11.02 o 
  -2   0  12       18.30        8.84      7.49 o 
  -1   0  12       99.15       80.39     20.18 o 
   0   0  12        0.43       -7.38      7.90 o 
   1   0  12       56.95       69.45     11.39 o 
  -2   1  12       37.29       55.43     17.78 o 
  -1   1  12       34.53       35.57     14.66 o 
   0   1  12       41.23       46.39     10.41 o 
   1   1  12        9.60        1.19      5.31 o 
  -1   2  12        4.12       -0.69     10.56 o 
                                                 
